# Supplementary material for: S1P Lyase Deficiency in the Brain Promotes Astrogliosis and NLRP3 Inflammasome Activation via Purinergic Signaling
Source: Cells. 2023 Jul 13;12(14):1844. doi: 10.3390/cells12141844 (PMC10378183; doi:10.3390/cells12141844)
Supplement: Supplementary file 1 [file cells-12-01844-s001.zip]

Archive with 3 entries (3 files):
- cells-2404361-Supplementary File S1.xlsx
- cells-2404361-Supplementary File S2.xlsx
- cells-2404361-Supplementary File S3.pdf
