# Supplementary material for: S1P Lyase Deficiency in the Brain Promotes Astrogliosis and NLRP3 Inflammasome Activation via Purinergic Signaling
Source: Cells. 2023 Jul 13;12(14):1844. doi: 10.3390/cells12141844 (PMC10378183; doi:10.3390/cells12141844)
Supplement: Supplementary file 1 [file cells-12-01844-s001.zip › cells-2404361-Supplementary File S1.xlsx]

## Sheet: 4737Bonn_DESeq2_results_allgene
Gene ID	Gene Symbol	Chr	Start	End	Strand	Length	1_C1-vED	2_C2-vED	3_C3-vED	4_KO1-vED	5_KO2-vED	6_KO3-vED	shrunkenLog2FC KO/Ctrl	padj Ctrl-KO
11829	Aqp4	chr18;chr18;chr18;chr18;chr18	15389394;15397579;15398091;15399588;15403600	15393729;15397659;15398255;15400002;15403684	-;-;-;-;-	5082	6621	5366	5586	7962	7327	7285	0.28	0.00752596
380785	Begain	chr12;chr12;chr12;chr12;chr12;chr12;chr12	109032182;109035328;109036996;109037653;109038852;109052834;109068126	109034351;109035411;109037103;109037719;109039013;109052862;109068217	-;-;-;-;-;-;-	2712	3402	3976	3865	4884	4308	4713	0.25	0.0320153
14580	Gfap	chr11;chr11;chr11;chr11;chr11;chr11;chr11;chr11;chr11;chr11	102887336;102889435;102890166;102891911;102893035;102893461;102894378;102895473;102895750;102896666	102888721;102889520;102891520;102891954;102893255;102893586;102894539;102895568;102895810;102897200	-;-;-;-;-;-;-;-;-;-	4072	11142	14414	16023	17937	17806	16890	0.23	0.0999547
12876	Cpe	chr8;chr8;chr8;chr8;chr8;chr8;chr8;chr8;chr8	64592542;64594897;64597460;64606603;64609048;64611374;64617538;64619351;64692643	64593221;64595015;64597559;64606742;64609230;64611491;64617705;64619547;64693040	-;-;-;-;-;-;-;-;-	2103	93966	93682	90671	110185	108590	109137	0.22	6.91658e-06
217124	Ppp1r9b	chr11;chr11;chr11;chr11;chr11;chr11;chr11;chr11;chr11;chr11	94991212;94996535;94997994;95000207;95001219;95001842;95002079;95004561;95005021;95005305	94992918;94996667;94998114;95000311;95001354;95001994;95002132;95004790;95005117;95006898	+;+;+;+;+;+;+;+;+;+	4330	34772	38593	36811	45519	42642	42625	0.22	0.00661805
242667	Dlgap3	chr4;chr4;chr4;chr4;chr4;chr4;chr4;chr4;chr4;chr4;chr4;chr4	127169271;127193075;127194562;127199673;127200264;127214306;127214683;127215298;127233535;127234968;127235385;127236150	127169365;127193157;127195713;127199878;127200336;127214519;127214996;127215383;127234019;127235059;127235528;127237022	+;+;+;+;+;+;+;+;+;+;+;+	3817	8610	10724	10466	13274	11550	11669	0.22	0.0961871
17724	Rnr1	chrM	70	1024	+	955	87735	94674	87671	108107	103864	106145	0.21	0.00193045
276952	Rasl10b	chr11;chr11;chr11;chr11	83410072;83412478;83417852;83418560	83410591;83412834;83417976;83421038	+;+;+;+	3481	8266	9086	8772	10916	9964	9913	0.21	0.0373946
13199	Ddn	chr15;chr15	98803782;98807605	98807200;98807925	-;-	3740	70736	79917	67128	87073	85316	85911	0.21	0.0440386
73728	Psd	chr19;chr19;chr19;chr19;chr19;chr19;chr19;chr19;chr19;chr19;chr19;chr19;chr19;chr19;chr19;chr19;chr19;chr19	46312087;46313302;46313654;46314176;46314463;46314613;46316033;46319474;46319658;46320251;46320527;46320769;46322056;46323128;46323914;46324276;46326167;46327084	46312929;46313445;46313798;46314333;46314533;46314803;46316076;46319563;46319716;46320363;46320607;46320963;46322496;46323482;46324016;46325013;46326222;46327156	-;-;-;-;-;-;-;-;-;-;-;-;-;-;-;-;-;-	3900	21069	24613	20820	28111	25480	26024	0.21	0.0684641
381983	Lmtk3	chr7;chr7;chr7;chr7;chr7;chr7;chr7;chr7;chr7;chr7;chr7;chr7;chr7;chr7;chr7;chr7	45783947;45785569;45786451;45786810;45787394;45787904;45790875;45791295;45792311;45792477;45792691;45793124;45798199;45800436;45800912;45803632	45783980;45785681;45786584;45786960;45787470;45788022;45790962;45791443;45792395;45792598;45792840;45795561;45798593;45800571;45801049;45804130	+;+;+;+;+;+;+;+;+;+;+;+;+;+;+;+	4828	7145	7831	7898	9051	8323	10096	0.21	0.0825921
56876	Nsmf	chr2;chr2;chr2;chr2;chr2;chr2;chr2;chr2;chr2;chr2;chr2;chr2;chr2;chr2;chr2;chr2	25054379;25054998;25055636;25057101;25057965;25058253;25059021;25059605;25060139;25060479;25060692;25060814;25061059;25061262;25061493;25061672	25054671;25055059;25056136;25057176;25057970;25058321;25059073;25059694;25060263;25060562;25060725;25060884;25061138;25061364;25061568;25062881	+;+;+;+;+;+;+;+;+;+;+;+;+;+;+;+	2933	29476	31345	29645	35636	34504	35203	0.2	0.00193045
243961	Shank1	chr7;chr7;chr7;chr7;chr7;chr7;chr7;chr7;chr7;chr7;chr7;chr7;chr7;chr7;chr7;chr7;chr7;chr7;chr7;chr7;chr7;chr7;chr7;chr7;chr7	44310264;44312664;44313119;44313752;44316033;44316344;44319077;44319643;44325325;44325638;44325956;44327033;44333292;44333543;44334033;44342098;44342420;44343045;44343658;44344298;44344506;44344899;44350948;44351557;44356620	44310296;44312961;44313322;44313823;44316141;44316495;44319244;44319759;44325402;44325704;44326286;44327226;44333405;44333618;44334059;44342180;44342544;44343180;44343738;44344321;44344574;44345017;44351044;44354644;44358353	+;+;+;+;+;+;+;+;+;+;+;+;+;+;+;+;+;+;+;+;+;+;+;+;+	7596	12083	13527	12930	15729	13759	15874	0.2	0.0905611
235044	Plppr2	chr9;chr9;chr9;chr9;chr9;chr9;chr9;chr9;chr9	21938274;21939299;21940685;21941002;21943351;21944396;21946946;21947381;21947604	21938564;21939378;21940873;21941137;21943622;21944572;21947052;21947432;21948907	+;+;+;+;+;+;+;+;+	2608	9303	10455	9879	11315	11286	11991	0.19	0.0440386
216439	Agap2	chr10;chr10;chr10;chr10;chr10;chr10;chr10;chr10;chr10;chr10;chr10;chr10;chr10;chr10;chr10;chr10;chr10;chr10;chr10	127078907;127082364;127082966;127083208;127083431;127085113;127085551;127086927;127087234;127087402;127087885;127088209;127089230;127090142;127090427;127090672;127090875;127091193;127091570	127080771;127082422;127083053;127083293;127083578;127085247;127085660;127087085;127087320;127087506;127088047;127088328;127089358;127090201;127090575;127090762;127091097;127091448;127093169	+;+;+;+;+;+;+;+;+;+;+;+;+;+;+;+;+;+;+	5633	37998	44340	40652	49731	46602	47676	0.19	0.0684641
16581	Kifc2	chr15;chr15;chr15;chr15;chr15;chr15;chr15;chr15;chr15;chr15;chr15;chr15;chr15;chr15;chr15;chr15;chr15;chr15	76660641;76661006;76661236;76661480;76661727;76661946;76662101;76662595;76662782;76662974;76664071;76664282;76666029;76666229;76666447;76666663;76666875;76667204	76660765;76661087;76661384;76661618;76661872;76662011;76662229;76662672;76662896;76663083;76664179;76664445;76666133;76666350;76666570;76666792;76667131;76668196	+;+;+;+;+;+;+;+;+;+;+;+;+;+;+;+;+;+	3143	15290	16509	16091	19882	17153	18810	0.19	0.0825921
12032	Bcan	chr3;chr3;chr3;chr3;chr3;chr3;chr3;chr3;chr3;chr3;chr3;chr3;chr3;chr3	87987531;87988272;87988693;87989168;87990140;87990675;87992514;87994112;87995410;87996118;87996539;87996985;87997745;88000103	87987967;87988462;87988837;87989250;87990298;87990782;87993642;87994333;87995703;87996245;87996713;87997356;87997855;88000356	-;-;-;-;-;-;-;-;-;-;-;-;-;-	3808	7631	8385	7985	9448	8668	9886	0.19	0.0832991
228550	Itpka	chr2;chr2;chr2;chr2;chr2;chr2;chr2	119742337;119749190;119749362;119749673;119750094;119750477;119750664	119742861;119749286;119749578;119749877;119750195;119750548;119751253	+;+;+;+;+;+;+	1808	7103	8368	7104	8804	8680	9062	0.19	0.0999547
11790	Speg	chr1;chr1;chr1;chr1;chr1;chr1;chr1;chr1;chr1;chr1;chr1;chr1;chr1;chr1;chr1;chr1;chr1;chr1;chr1;chr1;chr1;chr1;chr1;chr1;chr1;chr1;chr1;chr1;chr1;chr1;chr1;chr1;chr1;chr1;chr1;chr1;chr1;chr1;chr1;chr1;chr1;chr1;chr1;chr1;chr1;chr1	75375297;75382114;75383137;75384656;75384828;75385610;75387798;75390979;75391762;75400085;75401055;75401463;75402298;75403777;75404887;75406306;75406579;75406876;75409954;75410289;75410557;75411079;75411286;75414316;75415000;75415320;75415542;75417043;75417663;75417827;75418431;75418971;75420229;75421291;75421560;75423816;75426764;75427044;75427314;75427611;75427892;75429060;75429397;75430439;754…	75375833;75382174;75383179;75384745;75385164;75385676;75389104;75391122;75391944;75400262;75401230;75401551;75402473;75404565;75405147;75406464;75406768;75407099;75410073;75410393;75410763;75411202;75411461;75414428;75415168;75415416;75415742;75417100;75417740;75418005;75418457;75419123;75420271;75421359;75423528;75423947;75426880;75427211;75427436;75427778;75428471;75429299;75429620;75430514;754…	+;+;+;+;+;+;+;+;+;+;+;+;+;+;+;+;+;+;+;+;+;+;+;+;+;+;+;+;+;+;+;+;+;+;+;+;+;+;+;+;+;+;+;+;+;+	11933	4326	4588	4397	5119	4886	5370	0.18	0.0684641
69202	Ptms	chr6;chr6;chr6;chr6;chr6	124913675;124914408;124914635;124914918;124917560	124914232;124914466;124914713;124914989;124917946	-;-;-;-;-	1155	14209	15338	15116	17336	16770	16877	0.17	0.0373946
319984	Jph4	chr14;chr14;chr14;chr14;chr14;chr14	55106826;55109286;55110077;55113407;55114896;55115991	55108395;55109818;55110195;55114178;55115445;55116935	-;-;-;-;-;-	4489	16795	18013	16892	20038	19151	19589	0.17	0.0440386
17725	Rnr2	chrM	1094	2675	+	1582	157466	152744	143172	174962	166198	175229	0.17	0.0679634
14609	Gja1	chr10;chr10	56377300;56387534	56377518;56390419	+;+	3105	8833	8480	8227	10100	9696	9357	0.17	0.0684641
20364	Sepw1	chr7;chr7;chr7;chr7;chr7;chr7	15917208;15919848;15920043;15920305;15920449;15922252	15917539;15919946;15920117;15920358;15920473;15922371	-;-;-;-;-;-	705	17996	20119	19185	22538	21262	21883	0.17	0.0684641
213990	Agap3	chr5;chr5;chr5;chr5;chr5;chr5;chr5;chr5;chr5;chr5;chr5;chr5;chr5;chr5;chr5;chr5;chr5;chr5;chr5	24452177;24476378;24476633;24476904;24477069;24477739;24478010;24479631;24482266;24483341;24487789;24492958;24496733;24498070;24499658;24499915;24500123;24501010;24501397	24452534;24476436;24476720;24476989;24477210;24477873;24478137;24479789;24483184;24483433;24487893;24493126;24496903;24498207;24499812;24500005;24500345;24501265;24502047	+;+;+;+;+;+;+;+;+;+;+;+;+;+;+;+;+;+;+	4126	10110	11316	10921	12584	12089	12194	0.17	0.0910944
66556	Drap1	chr19;chr19;chr19;chr19;chr19;chr19;chr19	5422811;5423331;5423560;5423772;5424182;5424361;5424673	5423025;5423419;5423653;5423891;5424275;5424433;5424916	-;-;-;-;-;-;-	929	3728	4213	4006	4596	4564	4575	0.17	0.0999547
74189	Phactr3	chr2;chr2;chr2;chr2;chr2;chr2;chr2;chr2;chr2;chr2;chr2;chr2;chr2;chr2;chr2;chr2	178118975;178141933;178175349;178193084;178256113;178260178;178269317;178278897;178283010;178283860;178302685;178328138;178331580;178332822;178334051;178335506	178119302;178142499;178175510;178193193;178256274;178260255;178269499;178279106;178283184;178284107;178302838;178328193;178331641;178332962;178334127;178338492	+;+;+;+;+;+;+;+;+;+;+;+;+;+;+;+	5700	4176	4161	4199	4849	4553	4797	0.16	0.0825921
241727	Snph	chr2;chr2;chr2;chr2;chr2;chr2	151590550;151597109;151600257;151600978;151632148;151632456	151594599;151597258;151600463;151601074;151632254;151632533	-;-;-;-;-;-	4689	14773	15978	15853	17592	17066	17900	0.16	0.0839212
319477	6030419C18Rik	chr9;chr9;chr9	58488603;58489669;58498965	58489239;58490392;58499742	+;+;+	2139	5984	6145	6133	7229	6836	6596	0.16	0.0999547
51799	Rundc3a	chr11;chr11;chr11;chr11;chr11;chr11;chr11;chr11;chr11;chr11;chr11	102393403;102397571;102398085;102398377;102399195;102399383;102399615;102399888;102400637;102400894;102401389	102393782;102397686;102398233;102398462;102399284;102399463;102399780;102400045;102400798;102401000;102402939	+;+;+;+;+;+;+;+;+;+;+	3046	10399	10417	10611	12225	11218	11759	0.15	0.0999547
105727	Slc38a1	chr15;chr15;chr15;chr15;chr15;chr15;chr15;chr15;chr15;chr15;chr15;chr15;chr15;chr15;chr15;chr15;chr15;chr15	96571418;96578530;96578721;96579315;96584344;96585550;96586862;96587092;96588928;96590060;96590420;96592507;96609856;96616142;96623956;96641054;96642128;96642491	96576812;96578627;96578862;96579433;96584444;96585629;96586972;96587150;96589010;96590141;96590512;96592580;96609971;96616217;96624169;96641962;96642343;96642913	-;-;-;-;-;-;-;-;-;-;-;-;-;-;-;-;-;-	8391	6734	6181	6761	5922	5709	5350	-0.18	0.0905611
13205	Ddx3x	chrX;chrX;chrX;chrX;chrX;chrX;chrX;chrX;chrX;chrX;chrX;chrX;chrX;chrX;chrX;chrX;chrX	13281022;13284178;13284915;13286034;13287225;13287464;13287785;13288279;13288573;13288780;13289395;13289837;13290179;13290446;13290901;13291163;13291413	13281157;13284235;13284962;13286166;13287383;13287563;13287920;13288364;13288671;13288940;13289539;13289981;13290360;13290563;13291054;13291302;13293983	+;+;+;+;+;+;+;+;+;+;+;+;+;+;+;+;+	4571	12384	8982	10419	7782	8482	7749	-0.29	0.0217567
18823	Plp1	chrX;chrX;chrX;chrX;chrX;chrX;chrX	136822836;136831071;136831953;136833268;136834155;136835099;136836040	136822917;136831257;136832214;136833436;136834228;136835164;136837743	+;+;+;+;+;+;+	2544	46791	52112	49739	42783	36362	33083	-0.31	0.00243329
20716	Serpina3n	chr12;chr12;chr12;chr12;chr12	104406708;104408654;104411127;104412334;104413412	104406795;104409307;104411400;104412484;104414329	+;+;+;+;+	2085	10847	11739	11067	6399	6486	6682	-0.7	1.51917e-42
