# Supplementary material for: S1P Lyase Deficiency in the Brain Promotes Astrogliosis and NLRP3 Inflammasome Activation via Purinergic Signaling
Source: Cells. 2023 Jul 13;12(14):1844. doi: 10.3390/cells12141844 (PMC10378183; doi:10.3390/cells12141844)
Supplement: Supplementary file 1 [file cells-12-01844-s001.zip › cells-2404361-Supplementary File S2.xlsx]

## Sheet: MergedRegions
Merged Region	Chromosome	Start	End	Length	IntervalCount	01_C1_H3K9Ac_mm10::1 Avg Value	02_C2_H3K9Ac_mm10::1 Avg Value	03_KO1_H3K9Ac_mm10::1 Avg Value	04_KO2_H3K9Ac_mm10::1 Avg Value	shrunkenLog2FC KO/Control	padj Control-KO	01_C1_H3K9Ac_mm10::1 Peak Value	02_C2_H3K9Ac_mm10::1 Peak Value	03_KO1_H3K9Ac_mm10::1 Peak Value	04_KO2_H3K9Ac_mm10::1 Peak Value	CGIslandCount	PromoterCount	GeneCount	Gene List	Dist to Start	Position	UCSC Link	01_C1_H3K9Ac_mm10::1 Present	02_C2_H3K9Ac_mm10::1 Present	03_KO1_H3K9Ac_mm10::1 Present	04_KO2_H3K9Ac_mm10::1 Present
27678	X	13280140	13281432	1292	4	28.227	27.777	19.046	16.525	-0.49	0.0468173	79.738	73.727	65.569	43	1	1	1	Ddx3x	-236	upstream	MergedReg chrX #27678	1	1	1	1
27786	X	50580596	50580838	242	1	7.945	6.879	1.951	2.5	-0.35	0.999929	11.391	10.903	3.122	3	0	0	1	6720401G13Rik	54541	in gene	MergedReg chrX #27786	1	0	0	0
27951	X	94212075	94213266	1191	4	34.789	34.632	27.139	25.108	-0.35	0.999929	102.521	97.091	86.176	78	1	1	1	Eif2s3x	-19	upstream	MergedReg chrX #27951	1	1	1	1
12488	18	61758620	61759035	415	3	11.185	10.504	6.629	4.462	-0.31	0.999929	17.422	15.057	9.991	7	0	0	1	Afap1l1	27835	in gene	MergedReg chr18 #12488	1	1	1	0
27690	X	18161767	18163747	1980	5	32.39	33.798	25.895	27.435	-0.3	0.999929	74.378	82.553	60.573	66	1	1	1	Kdm6a	90	in gene	MergedReg chrX #27690	1	1	1	1
15319	2	150217751	150219167	1416	5	27.747	26.621	23.673	18.75	-0.29	0.999929	88.449	80.476	78.683	60	0	1	1	Zfp937	360	in gene	MergedReg chr2 #15319	1	1	1	1
16380	3	69860099	69861476	1377	4	10.861	10.481	8.467	6.628	-0.29	0.999929	23.452	22.326	16.236	16	0	1	1	Sptssb	-891	upstream	MergedReg chr3 #16380	1	1	1	1
6330	13	8870807	8871906	1099	4	47.135	45.527	38.467	35.828	-0.28	0.999929	113.242	99.168	86.176	74	1	1	1	Wdr37	374	in gene	MergedReg chr13 #6330	1	1	1	1
23114	7	42642309	42642940	631	4	51.278	45.389	36.975	36.895	-0.28	0.999929	99.84	93.976	81.18	75	0	1	1	9830147E19Rik	-20	upstream	MergedReg chr7 #23114	1	1	1	1
2608	10	82690332	82690890	558	2	6.291	5.884	3.4	3.687	-0.27	0.999929	12.731	11.422	7.494	7	0	1	2	Glt8d2, Hcfc2	39, -8396	in gene, upstream	MergedReg chr10 #2608	1	1	0	0
5206	12	5336981	5337693	712	3	7.797	7.009	4.655	4.55	-0.27	0.999929	14.072	11.422	9.991	11	0	0	1	Klhl29	38345	in gene	MergedReg chr12 #5206	1	1	1	0
5344	12	24974825	24975615	790	1	6.561	9.151	5.592	6.429	-0.27	0.999929	22.112	21.806	16.236	16	1	1	1	Kidins220	288	in gene	MergedReg chr12 #5344	0	1	0	0
6291	12	119945689	119946910	1221	4	19.52	20.618	16.548	15.289	-0.27	0.999929	52.265	52.439	43.088	45	0	1	1	Tmem196	337	in gene	MergedReg chr12 #6291	1	1	1	1
7103	13	74381674	74382492	818	4	15.921	17.466	13.014	10.72	-0.27	0.999929	31.493	34.786	21.232	19	0	1	1	Zfp72	-5517	upstream	MergedReg chr13 #7103	1	1	1	1
12759	18	82910566	82910910	344	2	22.916	20.353	15.612	17.3	-0.27	0.999929	34.844	33.748	27.476	25	1	1	2	Zfp516, 4930592I03Rik	-141, 9822	upstream, downstream	MergedReg chr18 #12759	1	1	0	0
21051	6	3498120	3498854	734	4	31.435	30.881	25.304	23.522	-0.27	0.999929	99.84	94.495	68.691	62	0	2	2	Hepacam2, Ccdc132	-3989, 94	upstream, in gene	MergedReg chr6 #21051	1	1	1	1
1817	10	13982958	13983357	399	4	15.914	15.187	9.367	10.167	-0.26	0.999929	24.122	22.845	16.236	16	0	0	2	Hivep2, Gm20114	16778, 16196	in gene, in gene	MergedReg chr10 #1817	1	1	1	1
7824	14	41008023	41008368	345	1	12.305	17.039	11.638	9.727	-0.26	0.999929	23.452	33.748	23.73	19	0	0	1	Fam213a	5580	in gene	MergedReg chr14 #7824	0	1	0	0
10067	16	31932876	31933478	602	3	11.709	12.734	9.005	7.789	-0.26	0.999929	22.782	29.595	17.485	20	1	1	1	Pigz	-674	upstream	MergedReg chr16 #10067	1	1	1	0
10799	17	22225175	22226005	830	4	29.045	29.115	23.706	22.8	-0.26	0.999929	81.748	76.323	58.075	66	0	1	1	Gm4944	24	in gene	MergedReg chr17 #10799	1	1	1	1
11504	17	55477197	55477723	526	3	10.637	11.293	7.376	8.375	-0.26	0.999929	25.463	30.114	22.481	24	0	0	1	St6gal2	31743	in gene	MergedReg chr17 #11504	1	1	0	1
22835	7	25703944	25704308	364	1	9.32	9.487	5.847	4.364	-0.26	0.999929	15.412	16.095	8.742	9	0	0	2	Tgfb1, Ccdc97	17124, 14927	in gene, downstream	MergedReg chr7 #22835	1	0	0	0
23046	7	35128729	35129452	723	2	8.827	6.998	5.593	3.957	-0.26	0.999929	16.752	12.461	10.616	8	0	0	1	Cebpa	9797	downstream	MergedReg chr7 #23046	1	1	0	0
23616	7	88097664	88097992	328	2	11.391	10.809	6.494	4.636	-0.26	0.999929	20.772	23.364	13.738	9	0	0	1	Grm5	513660	in gene	MergedReg chr7 #23616	1	1	0	0
27132	9	92457425	92458284	859	4	22.36	24.479	19.96	17.518	-0.26	0.999929	34.173	38.421	36.219	39	1	1	1	Plscr4	476	in gene	MergedReg chr9 #27132	1	1	1	1
27811	X	53974745	53975231	486	1	4.735	4.638	2.206	2	-0.26	0.999929	8.711	8.826	3.747	4	1	0	0				MergedReg chrX #27811	1	0	0	0
28097	X	134612337	134612906	569	2	9.307	8.221	4.961	4.611	-0.26	0.999929	19.432	16.095	10.616	10	0	0	1	Hnrnph2	11335	downstream	MergedReg chrX #28097	1	1	0	0
1888	10	22283010	22283455	445	2	9.381	8.627	5.86	5.5	-0.25	0.999929	20.772	14.538	13.114	11	0	0	1	H60b	9758	in gene	MergedReg chr10 #1888	1	1	0	0
3458	11	34072225	34072657	432	2	9.793	8.826	6.149	4.846	-0.25	0.999929	15.412	19.21	9.367	10	0	0	1	Lcp2	25240	in gene	MergedReg chr11 #3458	1	0	1	0
3735	11	58302004	58303067	1063	4	19.594	20.988	15.479	15.667	-0.25	0.999929	45.565	50.882	36.219	37	1	1	2	4930438A08Rik, Zfp692	27714, -4534	downstream, upstream	MergedReg chr11 #3735	1	1	1	1
6942	13	60743910	60744339	429	2	11.7	10.863	8.31	7.154	-0.25	0.999929	22.782	23.883	15.612	24	0	0	1	Dapk1	142177	in gene	MergedReg chr13 #6942	1	1	0	0
7904	14	50829932	50830204	272	1	9.381	11.357	5.386	8.375	-0.25	0.999929	14.742	19.21	9.367	14	0	0	2	Parp2, Tep1	22122, 40486	downstream, in gene	MergedReg chr14 #7904	0	1	0	0
9848	16	16584590	16585074	484	4	11.883	11.284	6.744	7.846	-0.25	0.999929	22.782	29.075	16.861	17	0	0	0				MergedReg chr16 #9848	1	1	1	1
20144	5	107001510	107002013	503	4	9.917	8.55	5.662	6.733	-0.25	0.999929	15.412	13.499	9.367	10	0	0	0				MergedReg chr5 #20144	1	1	1	1
21148	6	17696577	17696856	279	1	20.605	17.977	12.802	15	-0.25	0.999929	47.575	39.979	28.101	32	0	0	0				MergedReg chr6 #21148	0	1	0	0
22537	7	4499042	4499471	429	1	20.308	18.771	12.633	16.923	-0.25	0.999929	30.823	30.633	19.358	29	0	1	2	Ppp1r12c, Tnnt1	2424, 16719	in gene, downstream	MergedReg chr7 #22537	1	0	0	0
23876	7	107664670	107665202	532	3	25.147	25.532	20.387	17.529	-0.25	0.999929	47.575	56.074	34.346	40	0	0	1	Ppfibp2	69885	in gene	MergedReg chr7 #23876	1	1	1	0
27118	9	90182728	90183277	549	4	12.613	13.499	9.734	8.471	-0.25	0.999929	33.504	31.152	21.856	18	0	0	1	Adamts7	20024	in gene	MergedReg chr9 #27118	1	1	1	1
5496	12	44397627	44398005	378	2	9.269	7.615	5.412	4.909	-0.24	0.999929	21.442	14.538	11.865	11	0	0	1	Nrcam	68931	in gene	MergedReg chr12 #5496	1	1	0	0
8178	14	69029825	69030371	546	3	9.105	8.002	5.657	6.118	-0.24	0.999929	24.793	17.653	13.114	18	0	1	1	Stc1	809	in gene	MergedReg chr14 #8178	1	1	0	1
8600	15	23035732	23036857	1125	4	14.301	15.724	12.703	10.229	-0.24	0.999929	37.524	42.055	34.346	25	0	1	1	Cdh18	-169	upstream	MergedReg chr15 #8600	1	1	1	1
11594	17	62659728	62660262	534	4	16.042	13.53	11.277	10.588	-0.24	0.999929	32.163	23.883	24.354	24	0	0	1	Efna5	221322	in gene	MergedReg chr17 #11594	1	1	1	1
12007	18	16038079	16038667	588	4	12.731	11.805	8.611	8.895	-0.24	0.999929	22.112	19.73	14.987	19	0	0	0				MergedReg chr18 #12007	1	1	1	1
12264	18	38185285	38185524	239	1	14.933	14.463	9.902	7.857	-0.24	0.999929	22.112	24.922	17.485	12	0	0	0				MergedReg chr18 #12264	1	0	0	0
15234	2	142902893	142903329	436	4	30.775	29.372	21.589	23.857	-0.24	0.999929	56.956	49.324	38.717	43	0	1	1	Kif16b	-1647	upstream	MergedReg chr2 #15234	1	1	1	1
16778	3	98427331	98428446	1115	4	20.555	19.47	16.199	16.029	-0.24	0.999929	67.677	60.227	47.459	51	1	0	1	Zfp697	45407	in gene	MergedReg chr3 #16778	1	1	1	1
18274	4	114818782	114819049	267	2	11.838	11.076	6.036	5.444	-0.24	0.999929	20.102	21.806	14.987	12	0	1	1	Gm12830	-2805	upstream	MergedReg chr4 #18274	1	1	0	0
21135	6	16316388	16316740	352	4	13.828	16.001	10.673	8.909	-0.24	0.999929	29.483	29.075	18.11	18	0	0	0				MergedReg chr6 #21135	1	1	1	1
21946	6	99027106	99027523	417	2	14.69	10.104	9.559	6.769	-0.24	0.999929	24.122	15.576	15.612	13	0	0	1	Foxp1	408031	in gene	MergedReg chr6 #21946	1	1	0	0
23104	7	39894304	39894869	565	1	6.589	5.336	3.049	3.778	-0.24	0.999929	14.072	10.903	6.245	6	0	0	0				MergedReg chr7 #23104	1	0	0	0
23132	7	43671662	43673084	1422	5	30.016	27.86	24.979	23.114	-0.24	0.999929	74.378	68.535	59.324	67	0	1	1	Ctu1	342	in gene	MergedReg chr7 #23132	1	1	1	1
23645	7	91090913	91091688	775	4	12.536	11.509	9.289	8.458	-0.24	0.999929	24.122	19.73	15.612	15	0	1	1	Dlg2	514	in gene	MergedReg chr7 #23645	1	1	1	1
23832	7	102564768	102565618	850	4	29.16	30.979	27.846	19.704	-0.24	0.999929	75.048	69.573	64.32	43	0	1	2	Olfr549, Trim21	10907, 276	downstream, in gene	MergedReg chr7 #23832	1	1	1	1
25203	8	70856821	70857277	456	2	18.188	15.057	11.999	12.615	-0.24	0.999929	44.225	39.979	24.979	26	1	2	2	Kcnn1, A230052G05Rik	-41, -5948	upstream, upstream	MergedReg chr8 #25203	1	0	1	0
26162	9	15493114	15494533	1419	6	20.325	18.172	15.417	15.489	-0.24	0.999929	56.286	56.593	37.468	55	1	0	0				MergedReg chr9 #26162	1	1	1	1
27830	X	60178550	60179417	867	4	12.806	11.788	10.361	8.296	-0.24	0.999929	28.813	32.71	25.603	16	0	0	0				MergedReg chrX #27830	1	1	1	1
28044	X	105079285	105080147	862	4	25.798	23.037	19.567	18.885	-0.24	0.999929	65.667	68.016	43.088	53	1	2	3	5530601H04Rik, LOC100503212, Pbdc1	-9592, -279, -59	upstream, upstream, upstream	MergedReg chrX #28044	1	1	1	1
120	1	21052547	21053255	708	4	10.995	9.723	7.976	7.409	-0.23	0.999929	24.793	17.134	13.114	18	0	0	1	Tram2	26324	in gene	MergedReg chr1 #120	1	1	1	1
762	1	91600647	91601020	373	2	13.645	11.47	6.812	9.5	-0.23	0.999929	22.112	17.134	11.865	14	0	0	0				MergedReg chr1 #762	1	1	0	0
918	1	120221069	120221729	660	3	7.849	7.763	5.858	4.667	-0.23	0.999929	14.742	15.057	14.363	9	0	0	1	Steap3	49683	downstream	MergedReg chr1 #918	1	1	0	1
1141	1	136625563	136626133	570	2	14.667	12.374	10.928	7.444	-0.23	0.999929	33.504	21.806	21.232	17	0	1	1	Zfp281	947	in gene	MergedReg chr1 #1141	1	1	0	0
1474	1	175936372	175936692	320	3	11.994	11.838	8.118	7.375	-0.23	0.999929	19.432	24.922	18.11	14	0	0	0				MergedReg chr1 #1474	1	1	1	0
7005	13	67375318	67375910	592	4	21.407	21.67	18.142	15.631	-0.23	0.999929	47.575	54.516	34.97	33	0	1	1	Zfp456	149	in gene	MergedReg chr13 #7005	1	1	1	1
9008	15	74760868	74761098	230	1	14.263	13.203	9.635	6.667	-0.23	0.999929	24.793	23.883	14.987	12	0	1	3	Lynx1, Ly6d, D730001G18Rik	-8004, 2584, 17876	upstream, downstream, downstream	MergedReg chr15 #9008	1	0	0	0
9010	15	74968187	74968629	442	2	8.615	8.789	4.594	4.714	-0.23	0.999929	18.092	15.057	7.494	7	0	0	1	Ly6e	13357	downstream	MergedReg chr15 #9010	1	1	0	0
9708	16	5126756	5127187	431	3	14.948	11.782	8.887	8.615	-0.23	0.999929	28.813	17.653	19.983	17	0	0	1	Ppl	5510	in gene	MergedReg chr16 #9708	1	1	1	0
10755	17	17063681	17064679	998	4	29.851	33.916	25.845	26.581	-0.23	0.999929	71.027	75.284	58.7	79	0	1	1	Zfp960	77	in gene	MergedReg chr17 #10755	1	1	1	1
12091	18	30045821	30046471	650	4	20.07	17.381	12.906	16.048	-0.23	0.999929	50.925	41.017	31.848	38	0	0	0				MergedReg chr18 #12091	1	1	1	1
14662	2	91328452	91328737	285	1	13.476	8.711	5.898	6.222	-0.23	0.999929	18.092	11.942	8.742	9	0	0	1	1110051M20Rik	116048	in gene	MergedReg chr2 #14662	1	0	0	0
15767	2	173292800	173293338	538	3	10.13	7.941	7.053	5.125	-0.23	0.999929	16.082	13.499	14.987	10	0	0	0				MergedReg chr2 #15767	1	1	1	0
15779	2	174025507	174025888	381	2	7.538	8.567	5.204	4.091	-0.23	0.999929	15.412	15.576	7.494	8	0	0	0				MergedReg chr2 #15779	1	1	0	0
16772	3	98063267	98063764	497	3	15.769	15.922	11.782	11.8	-0.23	0.999929	29.483	30.114	23.105	29	0	0	1	Notch2	49977	in gene	MergedReg chr3 #16772	1	1	1	0
16859	3	105489503	105489933	430	2	12.636	12.053	9.01	7.429	-0.23	0.999929	21.442	22.326	14.987	17	0	0	1	Kcnd3	37388	in gene	MergedReg chr3 #16859	1	1	0	0
17533	4	31642297	31643036	739	3	12.003	13.003	9.801	8.826	-0.23	0.999929	26.803	24.922	19.983	22	0	0	0				MergedReg chr4 #17533	1	1	1	0
18805	4	136892481	136893033	552	2	17.934	20.157	14.95	14.882	-0.23	0.999929	36.184	32.191	23.73	27	0	2	3	C1qb, C1qc, C1qa	-6580, 157, 6087	upstream, in gene, downstream	MergedReg chr4 #18805	0	1	0	1
20180	5	108677628	108678115	487	3	23.327	22.683	18.929	17	-0.23	0.999929	42.884	38.94	30.599	32	1	1	2	Idua, Slc26a1	8765, -2222	in gene, upstream	MergedReg chr5 #20180	1	1	1	0
21651	6	73368347	73368777	430	2	7.419	8.752	6.155	4.786	-0.23	0.999929	12.731	17.653	13.738	11	0	0	0				MergedReg chr6 #21651	1	1	0	0
23082	7	37933681	37934176	495	1	10.302	7.204	4.918	6.312	-0.23	0.999929	20.102	14.538	10.616	13	0	0	0				MergedReg chr7 #23082	1	0	0	0
23124	7	43495315	43495932	617	4	24.581	22.38	18.471	20.389	-0.23	0.999929	61.646	56.593	44.961	48	0	1	2	Iglon5, 4931406B18Rik	-5600, 10315	upstream, in gene	MergedReg chr7 #23124	1	1	1	1
23354	7	63956780	63957377	597	2	9.945	9.346	6.771	7.421	-0.23	0.999929	16.082	18.172	12.489	14	0	0	0				MergedReg chr7 #23354	1	1	0	0
24457	7	142037756	142038066	310	1	14.273	14.745	9.679	11.1	-0.23	0.999929	26.133	28.037	14.363	22	0	0	1	Mob2	23123	in gene	MergedReg chr7 #24457	0	1	0	0
2422	10	78388721	78389184	463	3	12.999	12.08	9.95	7.733	-0.22	0.999929	22.782	19.21	17.485	16	0	1	1	Gm10146	-4352	upstream	MergedReg chr10 #2422	1	1	1	0
3461	11	34169472	34170100	628	2	8.51	6.957	5.277	4.65	-0.22	0.999929	16.752	15.576	14.363	10	0	0	0				MergedReg chr11 #3461	1	1	0	0
6477	13	23285817	23286702	885	3	7.873	5.785	5.227	4.778	-0.22	0.999929	21.442	13.499	13.114	11	0	0	1	4933404K08Rik	7909	downstream	MergedReg chr13 #6477	1	1	0	0
6782	13	51417661	51418161	500	3	13.736	14.797	9.718	12.875	-0.22	0.999929	28.813	32.71	16.236	21	0	0	1	S1pr3	9293	in gene	MergedReg chr13 #6782	1	1	0	1
6924	13	59587508	59587872	364	1	12.452	14.754	8.326	9.75	-0.22	0.999929	19.432	24.402	10.616	18	0	2	2	A230056J06Rik, Naa35	-2467, 2357	upstream, in gene	MergedReg chr13 #6924	0	1	0	0
6991	13	65278158	65279596	1438	4	45.862	45.678	42.602	34.867	-0.22	0.999929	128.653	133.435	127.391	94	1	1	1	Zfp369	23	in gene	MergedReg chr13 #6991	1	1	1	1
7018	13	67754607	67755285	678	4	42.023	40.251	36.903	30	-0.22	0.999929	92.469	92.418	89.298	64	0	1	2	4930441O14Rik, Zfp85-rs1	25684, 188	in gene, in gene	MergedReg chr13 #7018	1	1	1	1
7505	14	8097995	8098444	449	4	20.437	18.877	13.56	16.643	-0.22	0.999929	44.225	44.651	28.725	41	1	1	2	Rpp14, Pxk	17906, 6	downstream, in gene	MergedReg chr14 #7505	1	1	1	1
7784	14	34508295	34508761	466	2	7.993	8.307	4.282	5.143	-0.22	0.999929	11.391	13.499	5.62	9	0	1	2	Bmpr1a, 9230112D13Rik	-5982, 14273	upstream, downstream	MergedReg chr14 #7784	1	1	0	0
7930	14	51929464	51929957	493	2	9.917	14.343	8.586	7.812	-0.22	0.999929	22.782	34.786	19.983	21	0	1	2	Tppp2, Rnase13	10949, -6937	downstream, upstream	MergedReg chr14 #7930	1	1	0	0
7980	14	54935991	54936769	778	4	19.754	16.968	16.636	11.64	-0.22	0.999929	38.864	27.518	37.468	20	0	1	4	Efs, Il25, Cmtm5, Myh6	-9592, 3685, -90, 30227	upstream, downstream, upstream, downstream	MergedReg chr14 #7980	1	1	1	1
8557	15	10177628	10178406	778	4	9.193	7.954	6.22	6.04	-0.22	0.999929	18.762	14.538	11.24	10	0	1	1	Prlr	779	in gene	MergedReg chr15 #8557	1	1	1	1
8993	15	74452104	74452651	547	3	9.893	9.346	8.155	5.706	-0.22	0.999929	16.082	16.095	13.114	11	0	0	0				MergedReg chr15 #8993	1	1	1	0
10787	17	21650117	21650880	763	4	40.818	38.399	34.059	33.348	-0.22	0.999929	94.48	86.707	84.303	85	0	1	1	3110052M02Rik	-113	upstream	MergedReg chr17 #10787	1	1	1	1
11812	17	84057016	84057680	664	2	9.955	9.247	7.166	6.905	-0.22	0.999929	18.762	17.134	14.363	13	0	0	0				MergedReg chr17 #11812	1	1	0	0
12672	18	76140976	76141356	380	1	9.158	8.004	5.36	5.75	-0.22	0.999929	16.082	12.461	9.991	8	0	0	1	Zbtb7c	320988	in gene	MergedReg chr18 #12672	1	0	0	0
13105	19	10908029	10908262	233	1	23.285	21.287	15.299	18.75	-0.22	0.999929	50.255	42.575	28.725	36	0	0	2	Prpf19, Zp1	12914, 12456	in gene, downstream	MergedReg chr19 #13105	1	0	0	0
13317	19	34607457	34607962	505	4	16.126	15.299	12.323	12.067	-0.22	0.999929	36.184	30.633	28.725	24	0	2	3	Gm14446, I830012O16Rik, 2010002M12Rik	-5741, -248, 33034	upstream, upstream, downstream	MergedReg chr19 #13317	1	1	1	1
13377	19	40366306	40366749	443	3	19.381	22.525	17.197	17.462	-0.22	0.999929	30.153	28.037	21.856	23	0	0	1	Sorbs1	147285	in gene	MergedReg chr19 #13377	1	1	1	0
15997	3	18242811	18243809	998	4	27.787	25.295	21.505	23.312	-0.22	0.999929	64.327	55.035	56.202	62	1	1	1	Cyp7b1	28	in gene	MergedReg chr3 #15997	1	1	1	1
17777	4	49059459	49059947	488	2	12.24	11.042	7.702	7.867	-0.22	0.999929	21.442	17.653	13.738	15	1	1	1	E130309F12Rik	241	in gene	MergedReg chr4 #17777	1	1	0	0
18068	4	97582580	97583546	966	4	19.298	17.428	15.133	14.567	-0.22	0.999929	30.153	28.037	26.227	26	0	2	2	E130114P18Rik, Nfia	1528, 1120	in gene, in gene	MergedReg chr4 #18068	1	1	1	1
19763	5	57715283	57716025	742	3	19.811	19.075	17.132	14.261	-0.22	0.999929	44.895	43.613	38.092	36	1	2	2	4932441J04Rik, Pcdh7	2265, -2367	in gene, upstream	MergedReg chr5 #19763	1	1	1	0
21222	6	29536710	29537059	349	2	16.995	14.066	10.219	10.727	-0.22	0.999929	24.793	21.287	18.11	18	0	0	2	Irf5, Tnpo3	10259, 72723	in gene, downstream	MergedReg chr6 #21222	1	1	0	0
21503	6	55792099	55792501	402	4	9.493	9.735	5.568	6.583	-0.22	0.999929	18.762	15.057	8.118	11	0	0	0				MergedReg chr6 #21503	1	1	1	1
22634	7	16103791	16104289	498	3	25.714	25.116	21.973	17.188	-0.22	0.999929	35.514	39.979	33.721	25	0	0	2	Zfp541, Napa	32098, 5397	downstream, in gene	MergedReg chr7 #22634	1	1	1	0
22761	7	24111946	24113281	1335	4	26.803	27.221	24.161	20.357	-0.22	0.999929	86.439	84.111	74.936	75	0	1	2	Zfp180, Zfp112	30669, 293	downstream, in gene	MergedReg chr7 #22761	1	1	1	1
23679	7	97330949	97331351	402	1	16.808	18.648	11.761	15.75	-0.22	0.999929	29.483	28.556	22.481	24	0	2	2	Usp35, Kctd21	-5186, -1173	upstream, upstream	MergedReg chr7 #23679	0	1	0	0
23887	7	109013058	109013516	458	2	15.459	15.761	11.954	9.857	-0.22	0.999929	21.442	23.883	20.607	15	0	1	1	Tub	2407	in gene	MergedReg chr7 #23887	1	1	0	0
25008	8	47851662	47852234	572	2	8.041	7.067	6.383	5.25	-0.22	0.999929	14.742	11.942	10.616	11	0	0	1	Wwc2	138603	in gene	MergedReg chr8 #25008	1	1	0	0
27914	X	75733622	75733965	343	1	5.361	5.334	2.108	4.1	-0.22	0.999929	10.721	15.057	3.122	9	0	0	1	4933407K13Rik	30906	in gene	MergedReg chrX #27914	1	0	0	0
27915	X	75744477	75744702	225	1	7.562	6.601	2.855	2	-0.22	0.999929	14.072	14.018	4.996	3	0	0	1	4933407K13Rik	20110	in gene	MergedReg chrX #27915	1	0	0	0
28217	X	153237703	153238484	781	4	9.967	9.237	7.65	7.435	-0.22	0.999929	30.823	20.768	18.734	21	1	1	1	Klf8	48	in gene	MergedReg chrX #28217	1	1	1	1
1182	1	146497511	146498233	722	4	24.579	17.913	18.308	15.273	-0.21	0.999929	48.245	35.306	39.966	34	0	1	1	Fam5c	2206	in gene	MergedReg chr1 #1182	1	1	1	1
2594	10	81627103	81627960	857	4	21.715	19.864	18.294	17.185	-0.21	0.999929	51.595	43.094	43.712	38	1	2	2	Sirt6, Ankrd24	77, -1009	in gene, upstream	MergedReg chr10 #2594	1	1	1	1
2605	10	82622539	82623223	684	4	39.087	39.113	31.759	35.047	-0.21	0.999929	71.027	66.458	55.577	62	1	2	2	1190007I07Rik, Tdg	347, -6957	in gene, upstream	MergedReg chr10 #2605	1	1	1	1
4426	11	92889892	92890270	378	1	6.457	5.098	4.121	2.667	-0.21	0.999929	14.742	14.018	11.24	7	0	0	0				MergedReg chr11 #4426	1	0	0	0
5932	12	91400260	91401168	908	4	23.716	25.052	21.968	19.571	-0.21	0.999929	58.296	54.516	49.333	46	0	1	1	Tshr	-279	upstream	MergedReg chr12 #5932	1	1	1	1
6035	12	103296420	103296704	284	1	9.307	11.076	5.134	7	-0.21	0.999929	15.412	18.691	8.742	12	0	0	0				MergedReg chr12 #6035	0	1	0	0
6038	12	103322772	103323205	433	1	11.87	16.021	10.348	8.357	-0.21	0.999929	32.163	46.209	33.097	23	0	0	2	Fam181a, Asb2	8029, 33013	downstream, in gene	MergedReg chr12 #6038	0	1	0	0
6065	12	105031203	105031585	382	3	26.3	30.244	24.875	24	-0.21	0.999929	34.844	38.94	31.223	32	0	4	4	Snhg10, Scarna13, Mir3069, Glrx5	885, -45, -253, -1295	in gene, upstream, upstream, upstream	MergedReg chr12 #6065	1	1	1	0
6952	13	62652800	62653559	759	4	40.009	39.697	33.175	34.458	-0.21	0.999929	105.871	100.206	96.792	108	0	0	0				MergedReg chr13 #6952	1	1	1	1
8380	14	104676696	104677245	549	4	9.499	8.46	5.62	5.875	-0.21	0.999929	20.102	15.576	11.24	10	0	0	1	D130009I18Rik	37826	in gene	MergedReg chr14 #8380	1	1	1	1
8798	15	44835058	44835455	397	4	18.762	12.98	10.824	12.167	-0.21	0.999929	28.813	20.249	18.734	17	0	0	0				MergedReg chr15 #8798	1	1	1	1
8971	15	73174047	73174345	298	1	11.592	10.903	8.555	7	-0.21	0.999929	18.092	22.326	16.236	12	0	0	1	Ago2	10751	in gene	MergedReg chr15 #8971	1	0	0	0
10160	16	37584399	37584978	579	4	8.897	8.625	6.071	6.5	-0.21	0.999929	14.742	17.134	9.991	14	0	0	1	Hgd	4535	in gene	MergedReg chr16 #10160	1	1	1	1
10837	17	23965885	23966278	393	1	8.402	8.547	5.908	4.417	-0.21	0.999929	16.752	14.538	13.738	9	0	0	1	Prss30	9149	downstream	MergedReg chr17 #10837	0	1	0	0
11708	17	72925787	72926563	776	3	11.204	8.826	7.569	6.8	-0.21	0.999929	17.422	15.057	13.738	16	0	0	1	Lbh	7870	in gene	MergedReg chr17 #11708	1	1	1	0
12086	18	25754156	25754577	421	1	10.36	7.029	4.996	6.417	-0.21	0.999929	29.483	20.249	16.236	17	1	1	1	Celf4	-383	upstream	MergedReg chr18 #12086	1	0	0	0
12260	18	38049798	38050446	648	3	11.492	8.723	7.275	8.6	-0.21	0.999929	20.102	18.172	19.983	19	0	0	0				MergedReg chr18 #12260	1	1	0	1
13119	19	11965051	11965865	814	4	33.22	31.212	27.428	27.346	-0.21	0.999929	65.667	50.363	44.337	47	1	1	1	Osbp	-386	upstream	MergedReg chr19 #13119	1	1	1	1
13852	2	21918058	21918811	753	4	19.811	16.253	14.091	14.087	-0.21	0.999929	34.173	35.306	26.852	24	0	0	0				MergedReg chr2 #13852	1	1	1	1
14897	2	115581357	115582146	789	4	30.662	27.393	24.229	24.84	-0.21	0.999929	86.439	71.65	68.067	77	1	1	1	BC052040	35	in gene	MergedReg chr2 #14897	1	1	1	1
15278	2	146195924	146196401	477	4	10.81	9.138	6.453	6.267	-0.21	0.999929	24.122	14.018	12.489	14	0	0	0				MergedReg chr2 #15278	1	1	1	1
16292	3	58785833	58786076	243	2	8.902	6.898	4.55	3.286	-0.21	0.999929	15.412	11.942	7.494	5	0	0	2	4930593A02Rik, Fam188b2	93365, 6059	in gene, downstream	MergedReg chr3 #16292	1	1	0	0
16387	3	73053363	73053724	361	1	18.579	14.538	11.07	14.091	-0.21	0.999929	33.504	30.114	21.856	25	0	0	1	Slitrk3	3400	in gene	MergedReg chr3 #16387	1	0	0	0
17228	3	144669085	144669413	328	1	9.198	6.136	3.917	3.909	-0.21	0.999929	13.401	12.461	6.869	6	0	0	0				MergedReg chr3 #17228	1	0	0	0
17346	3	159495105	159495842	737	4	31.814	28.353	26.363	23.174	-0.21	0.999929	117.932	91.899	98.041	88	0	1	1	Depdc1a	40	in gene	MergedReg chr3 #17346	1	1	1	1
17932	4	68022735	68023244	509	4	19.655	17.688	13.822	12	-0.21	0.999929	31.493	27.518	24.354	21	0	0	0				MergedReg chr4 #17932	1	1	1	1
18974	4	147869629	147870018	389	1	15.772	14.298	11.577	11.692	-0.21	0.999929	24.793	22.845	16.861	19	0	2	3	Miip, Fv1, Mfn2	-1104, 844, 34996	upstream, in gene, downstream	MergedReg chr4 #18974	1	0	0	0
19291	5	9724794	9726198	1404	7	12.139	12.072	10.304	8.636	-0.21	0.999929	22.782	21.287	19.358	17	0	1	1	Grm3	-144	upstream	MergedReg chr5 #19291	1	1	1	1
19681	5	41884717	41884993	276	2	10.944	9.923	5.481	6	-0.21	0.999929	16.752	19.73	9.991	10	0	0	0				MergedReg chr5 #19681	1	1	0	0
19714	5	48599401	48599968	567	4	8.86	8.682	5.551	6.5	-0.21	0.999929	16.752	16.095	11.24	15	0	0	1	Kcnip4	925220	in gene	MergedReg chr5 #19714	1	1	1	1
20066	5	100553145	100553536	391	2	9.175	7.828	4.563	6.692	-0.21	0.999929	20.102	13.499	9.367	13	0	0	2	Cops4, Plac8	35031, 18865	downstream, downstream	MergedReg chr5 #20066	1	1	0	0
22201	6	122466349	122466650	301	2	10.349	9.461	5.69	5	-0.21	0.999929	16.082	15.576	11.865	10	0	0	2	Rimklb, Gm8430	19806, 9627	in gene, downstream	MergedReg chr6 #22201	1	1	0	0
23012	7	31208301	31209559	1258	4	17.13	16.095	15.483	12.385	-0.21	0.999929	38.194	34.786	33.097	34	1	0	0				MergedReg chr7 #23012	1	1	1	1
23111	7	41598926	41599893	967	4	30.108	29.197	24.833	26.167	-0.21	0.999929	76.388	73.727	62.446	81	1	0	0				MergedReg chr7 #23111	1	1	1	1
23815	7	101910162	101910508	346	1	21.93	17.7	16.974	11.727	-0.21	0.999929	37.524	33.748	34.346	25	0	1	3	Tomt, Lamtor1, Lrrc51	-3976, 4498, 23522	upstream, in gene, downstream	MergedReg chr7 #23815	1	0	0	0
24047	7	118981371	118981826	455	3	16.037	14.538	11.324	10.533	-0.21	0.999929	26.133	22.326	18.11	20	0	0	2	Iqck, Gprc5b	125823, 13613	downstream, in gene	MergedReg chr7 #24047	1	1	1	0
24090	7	121641164	121641665	501	3	15.118	11.422	9.211	9.25	-0.21	0.999929	36.184	32.191	22.481	25	0	0	1	Usp31	65839	downstream	MergedReg chr7 #24090	1	1	1	0
24732	8	18817732	18818056	324	2	14.473	14.797	9.679	9.9	-0.21	0.999929	24.793	28.037	15.612	20	0	0	0				MergedReg chr8 #24732	1	1	0	0
25244	8	71709346	71709939	593	4	20.921	17.509	14.848	15.588	-0.21	0.999929	69.017	50.882	47.459	50	1	0	2	B3gnt3, Fcho1	-7842, 16039	upstream, in gene	MergedReg chr8 #25244	1	1	1	1
25282	8	74933895	74934231	336	1	6.5	5.815	2.81	5.111	-0.21	0.999929	13.401	11.422	4.371	9	0	0	0				MergedReg chr8 #25282	0	1	0	0
25621	8	104540766	104541523	757	4	20.716	21.46	16.158	18.833	-0.21	0.999929	40.874	42.575	28.101	39	1	2	2	Nae1, Car7	-6507, 337	upstream, in gene	MergedReg chr8 #25621	1	1	1	1
26087	9	6169281	6169614	333	1	7.304	8.255	4.746	5.1	-0.21	0.999929	10.721	10.903	7.494	7	0	1	1	Pdgfd	835	in gene	MergedReg chr9 #26087	1	0	0	0
26157	9	15238975	15239692	717	4	20.306	22.122	17.105	19.174	-0.21	0.999929	44.225	49.324	39.341	43	0	1	1	Vstm5	288	in gene	MergedReg chr9 #26157	1	1	1	1
55	1	10719604	10720063	459	4	11.822	11.163	7.672	8.071	-0.2	0.999929	24.793	22.845	20.607	15	0	1	1	Cpa6	110	in gene	MergedReg chr1 #55	1	1	1	1
79	1	14309494	14310214	720	4	16.897	17.427	12.272	16.391	-0.2	0.999929	32.163	39.459	23.73	34	1	1	1	Eya1	345	in gene	MergedReg chr1 #79	1	1	1	1
97	1	16749201	16749725	524	2	9.004	9.281	6.401	5.937	-0.2	0.999929	13.401	12.98	9.991	11	0	0	0				MergedReg chr1 #97	1	1	0	0
304	1	41890845	41891573	728	4	15.062	17.472	14.526	12.13	-0.2	0.999929	32.163	31.152	26.852	30	0	0	0				MergedReg chr1 #304	1	1	1	1
351	1	45925349	45926292	943	4	20.61	20.553	17.55	17.965	-0.2	0.999929	50.925	47.767	46.835	42	0	1	1	Slc40a1	-226	upstream	MergedReg chr1 #351	1	1	1	1
513	1	66836050	66836481	431	1	7.131	5.415	4.282	2.714	-0.2	0.999929	16.082	8.307	6.869	6	0	0	1	Acadl	27002	in gene	MergedReg chr1 #513	1	0	0	0
1220	1	153549459	153550034	575	4	13.811	13.903	9.853	11.444	-0.2	0.999929	31.493	34.267	26.852	26	1	1	1	Npl	-32	upstream	MergedReg chr1 #1220	1	1	1	1
1934	10	29148059	29148471	412	3	27.937	26.24	22.913	22	-0.2	0.999929	32.833	36.344	28.725	34	1	0	1	Soga3	4269	in gene	MergedReg chr10 #1934	1	1	0	1
2313	10	71362038	71362491	453	2	9.62	9.271	6.557	5.571	-0.2	0.999929	20.102	19.73	13.738	13	0	0	1	Ipmk	14471	in gene	MergedReg chr10 #2313	1	1	0	0
2436	10	78787381	78788207	826	4	26.777	27.058	22.457	22.692	-0.2	0.999929	71.027	61.785	51.206	69	0	0	1	Slc1a6	7298	in gene	MergedReg chr10 #2436	1	1	1	1
2907	10	118153059	118153531	472	3	9.142	8.678	6.423	6.643	-0.2	0.999929	22.782	21.287	16.236	18	0	0	1	Mdm1	11508	in gene	MergedReg chr10 #2907	1	1	0	1
2911	10	118758810	118759314	504	3	10.386	9.865	8.43	5.875	-0.2	0.999929	20.772	14.538	15.612	12	0	0	0				MergedReg chr10 #2911	1	1	1	0
3251	11	16260828	16261489	661	4	22.655	23.512	21.291	17.571	-0.2	0.999929	56.286	58.151	52.455	41	0	0	1	Vstm2a	3434	in gene	MergedReg chr11 #3251	1	1	1	1
3481	11	35933614	35933890	276	1	13.104	15.634	11.24	11	-0.2	0.999929	20.772	21.806	18.11	18	0	1	2	Wwc1, Gm20157	46337, -954	in gene, upstream	MergedReg chr11 #3481	0	1	0	0
4743	11	103218036	103218442	406	1	7.01	7.508	4.423	5.167	-0.2	0.999929	14.742	15.576	7.494	14	1	1	3	1700023F06Rik, Spata32, Map3k14	-9681, 193, 49162	upstream, in gene, downstream	MergedReg chr11 #4743	0	1	0	0
6061	12	104896708	104897357	649	4	15.244	12.046	9.586	9.895	-0.2	0.999929	36.854	33.748	29.35	32	0	0	0				MergedReg chr12 #6061	1	1	1	1
6081	12	106046008	106046430	422	3	8.814	5.432	4.035	5	-0.2	0.999929	12.731	8.307	8.742	11	0	0	1	Vrk1	35956	in gene	MergedReg chr12 #6081	1	1	0	1
6234	12	112922263	112922697	434	1	9.094	11.756	8.386	5.214	-0.2	0.999929	18.762	26.479	18.11	10	0	0	1	Jag2	7015	in gene	MergedReg chr12 #6234	0	1	0	0
6302	13	3726367	3726813	446	2	6.126	5.711	3.651	3.462	-0.2	0.999929	10.051	9.346	6.869	7	0	0	0				MergedReg chr13 #6302	1	1	0	0
6573	13	31629323	31629919	596	4	11.801	11.48	10.338	7.889	-0.2	0.999929	18.762	19.73	16.236	14	1	0	1	Foxf2	3805	in gene	MergedReg chr13 #6573	1	1	1	1
6946	13	62015595	62016529	934	4	52.381	50.434	44.574	45.928	-0.2	0.999929	151.436	144.338	147.374	150	0	0	1	Gm20563	9481	downstream	MergedReg chr13 #6946	1	1	1	1
6957	13	62856296	62856634	338	4	30.957	23.208	20.482	21.1	-0.2	0.999929	50.255	39.459	33.721	33	0	1	2	Fbp2, Fbp1	1905, 31771	in gene, downstream	MergedReg chr13 #6957	1	1	1	1
7020	13	67813696	67814565	869	4	27.64	26.349	25.001	20.214	-0.2	0.999929	67.007	59.189	68.691	51	1	1	2	4930525G20Rik, Zfp273	16855, 314	in gene, in gene	MergedReg chr13 #7020	1	1	1	1
7493	14	7749399	7749889	490	2	14.072	12.007	9.601	10.5	-0.2	0.999929	24.793	22.326	18.11	19	0	0	0				MergedReg chr14 #7493	1	1	0	0
7913	14	51063431	51063889	458	1	15.124	12.535	9.322	10.143	-0.2	0.999929	32.163	25.441	21.232	21	0	1	2	Rnase12, Olfr750	-6440, 7782	upstream, downstream	MergedReg chr14 #7913	1	0	0	0
8573	15	12066087	12067087	1000	4	9.403	5.644	5.862	4.8	-0.2	0.999929	20.102	12.98	9.367	14	0	0	0				MergedReg chr15 #8573	1	1	1	1
9435	15	95653927	95654751	824	4	16.135	15.846	11.165	15.88	-0.2	0.999929	32.163	31.152	21.856	30	1	1	1	Dbx2	432	in gene	MergedReg chr15 #9435	1	1	1	1
10714	17	13743044	13743739	695	3	10.817	11.818	8.594	9.762	-0.2	0.999929	21.442	24.402	16.861	17	0	0	1	Tcte2	18003	in gene	MergedReg chr17 #10714	0	1	1	1
10725	17	14231351	14231575	224	1	12.157	10.236	7.048	7.286	-0.2	0.999929	17.422	17.134	11.24	13	0	0	0				MergedReg chr17 #10725	1	0	0	0
11224	17	35106119	35106553	434	2	12.01	10.664	8.935	9.077	-0.2	0.999929	25.463	23.364	21.232	15	0	1	4	Abhd16a, Ly6g5c, Ly6g5b, Csnk2b	17045, -1964, 9064, 15111	downstream, upstream, downstream, downstream	MergedReg chr17 #11224	1	1	0	0
11542	17	56400157	56400892	735	4	18.442	16.682	13.358	15.783	-0.2	0.999929	32.833	28.556	22.481	30	0	0	1	Kdm4b	74474	in gene	MergedReg chr17 #11542	1	1	1	1
12693	18	77733150	77733513	363	2	7.147	6.447	4.736	3.5	-0.2	0.999929	14.072	8.826	6.869	7	0	0	0				MergedReg chr18 #12693	1	1	0	0
13126	19	12488681	12489138	457	1	10.817	11.46	9.456	7.214	-0.2	0.999929	19.432	18.172	14.987	12	0	0	1	Dtx4	13087	in gene	MergedReg chr19 #13126	0	1	0	0
13155	19	16599416	16599726	310	2	12.195	10.592	7.806	6.4	-0.2	0.999929	20.772	20.768	13.738	11	0	0	1	Gna14	163904	in gene	MergedReg chr19 #13155	1	1	0	0
13801	2	18040922	18041761	839	4	19.358	21.614	18.202	15.148	-0.2	0.999929	44.895	42.055	41.215	33	0	1	2	A930004D18Rik, Skida1	-3600, 7108	upstream, downstream	MergedReg chr2 #13801	1	1	1	1
13904	2	25430644	25431191	547	2	18.486	19.577	15.354	15.294	-0.2	0.999929	33.504	33.229	23.73	23	0	1	2	Fut7, Abca2	7223, 2243	downstream, in gene	MergedReg chr2 #13904	1	1	0	0
15424	2	153575509	153575847	338	1	6.457	6.938	3.406	4	-0.2	0.999929	13.401	12.98	6.869	8	0	0	0				MergedReg chr2 #15424	1	0	0	0
17520	4	25799226	25800258	1032	4	13.219	11.564	11.278	8.848	-0.2	0.999929	24.122	20.249	20.607	19	1	1	1	Fut9	261	in gene	MergedReg chr4 #17520	1	1	1	1
18409	4	119530595	119530975	380	2	9.929	7.599	5.052	5.333	-0.2	0.999929	15.412	12.98	9.991	8	0	0	2	AA415398, Foxj3	7984, -8903	in gene, upstream	MergedReg chr4 #18409	1	1	0	0
18965	4	145283978	145284474	496	2	10.618	10.264	9.895	5.615	-0.2	0.999929	22.112	18.172	19.358	11	0	0	1	Tnfrsf8	30921	in gene	MergedReg chr4 #18965	1	1	0	0
18987	4	148158688	148159221	533	2	16.594	13.408	12.269	11.471	-0.2	0.999929	29.483	24.922	22.481	22	0	3	3	Fbxo6, Fbxo44, Fbxo2	-6819, 1110, -1714	upstream, in gene, upstream	MergedReg chr4 #18987	1	1	0	0
19664	5	38532029	38532684	655	4	15.699	14.76	12.341	11.6	-0.2	0.999929	38.194	37.383	24.979	29	0	0	1	Wdr1	29239	in gene	MergedReg chr5 #19664	1	1	1	1
20109	5	104102901	104103281	380	2	7.985	8.653	6.089	6.333	-0.2	0.999929	12.061	16.095	9.991	12	0	0	1	Sparcl1	10997	in gene	MergedReg chr5 #20109	1	1	0	0
20808	5	139285778	139286721	943	4	11.793	10.903	7.868	11.167	-0.2	0.999929	20.102	21.287	14.987	20	0	0	1	Adap1	39215	in gene	MergedReg chr5 #20808	1	1	1	1
21590	6	70899263	70899786	523	3	8.356	9.254	7.861	3.765	-0.2	0.999929	14.072	19.21	13.738	7	0	0	1	Eif2ak3	54997	in gene	MergedReg chr6 #21590	1	1	1	0
22311	6	128180867	128181312	445	1	8.184	9.568	5.665	6.071	-0.2	0.999929	14.072	16.614	9.991	14	0	1	1	9330102E08Rik	2714	in gene	MergedReg chr6 #22311	0	1	0	0
22352	6	131382272	131382946	674	4	20.65	21.972	17.57	18.727	-0.2	0.999929	41.544	42.055	30.599	38	0	0	1	Ybx3	5841	in gene	MergedReg chr6 #22352	1	1	1	1
22416	6	138171896	138172224	328	1	16.325	11.187	10.389	7.364	-0.2	0.999929	38.194	21.806	25.603	16	0	0	0				MergedReg chr6 #22416	1	0	0	0
22836	7	25710087	25710656	569	1	15.747	19.297	14.12	12.389	-0.2	0.999929	26.133	25.441	23.73	23	0	0	2	Tgfb1, Ccdc97	23369, 8682	downstream, downstream	MergedReg chr7 #22836	0	1	0	0
24719	8	17020844	17021296	452	1	5.6	7.936	3.613	3.429	-0.2	0.999929	8.041	14.018	8.118	9	0	0	1	Csmd1	514315	in gene	MergedReg chr8 #24719	0	1	0	0
25054	8	57799693	57800510	817	4	14.045	15.078	11.116	11.16	-0.2	0.999929	46.235	47.247	31.223	32	0	0	1	Galntl6	1111526	in gene	MergedReg chr8 #25054	1	1	1	1
25155	8	70200414	70200786	372	2	13.122	13.716	9.055	9.167	-0.2	0.999929	20.772	21.287	15.612	16	0	0	1	Slc25a42	11681	in gene	MergedReg chr8 #25155	1	1	0	0
26109	9	8970066	8970611	545	2	8.041	8.124	5.804	5.267	-0.2	0.999929	19.432	18.172	16.236	11	0	1	2	Pgr, Gm16485	70505, -1453	downstream, upstream	MergedReg chr9 #26109	1	1	0	0
27269	9	106148709	106149098	389	3	14.462	14.408	9.419	10.25	-0.2	0.999929	18.092	22.326	18.11	16	0	1	2	Glyctk, Mir135a-1	9235, -5221	downstream, upstream	MergedReg chr9 #27269	1	1	0	1
27286	9	106421582	106422014	432	3	17.267	14.018	11.24	10.769	-0.2	0.999929	34.844	28.556	25.603	22	0	0	1	Rpl29	-7741	upstream	MergedReg chr9 #27286	1	1	1	0
27691	X	18254706	18254988	282	2	9.53	7.846	6.479	4	-0.2	0.999929	22.112	17.653	9.991	10	0	0	1	Kdm6a	92180	in gene	MergedReg chrX #27691	1	1	0	0
27768	X	48034227	48034754	527	3	6.74	6.994	5.106	3.118	-0.2	0.999929	12.731	12.98	9.367	5	1	1	1	Apln	362	in gene	MergedReg chrX #27768	1	1	1	0
14	1	5020004	5020673	669	1	16.369	15.032	12.668	13.095	-0.19	0.999929	22.782	25.96	20.607	23	0	0	1	Rgs20	49947	in gene	MergedReg chr1 #14	0	1	0	0
67	1	12992023	12992882	859	4	10.2	11.172	8.974	9.154	-0.19	0.999929	30.823	26.479	19.983	19	1	1	1	Slco5a1	-1317	upstream	MergedReg chr1 #67	1	1	1	1
806	1	93668766	93669180	414	4	12.783	14.697	11	9.154	-0.19	0.999929	22.782	23.883	15.612	14	0	0	0				MergedReg chr1 #806	1	1	1	1
925	1	121087118	121087731	613	4	19.15	16.205	16.203	13.105	-0.19	0.999929	42.214	35.306	31.223	28	0	1	1	B230209K01Rik	19	in gene	MergedReg chr1 #925	1	1	1	1
1323	1	164780508	164781000	492	2	5.067	4.186	1.834	2.75	-0.19	0.999929	9.381	7.788	3.747	4	0	0	0				MergedReg chr1 #1323	1	1	0	0
1406	1	171222402	171222797	395	4	28.98	26.825	22.793	22.417	-0.19	0.999929	38.864	37.383	33.097	34	0	2	4	Nr1i3, Tomm40l, Apoa2, Fcer1g	8629, -85, -2455, 11750	downstream, upstream, upstream, downstream	MergedReg chr1 #1406	1	1	1	1
1467	1	174999444	175000024	580	2	6.366	7.513	5.551	4.286	-0.19	0.999929	14.072	18.172	11.865	11	0	0	0				MergedReg chr1 #1467	1	1	0	0
1755	10	7600616	7601087	471	2	11.343	11.348	8.31	9.286	-0.19	0.999929	24.122	22.326	15.612	21	0	0	1	Lrp11	11051	in gene	MergedReg chr10 #1755	1	1	0	0
1937	10	29211585	29212037	452	4	18.618	17.505	13.872	12.571	-0.19	0.999929	38.864	37.902	28.725	27	0	1	1	9330159F19Rik	168	in gene	MergedReg chr10 #1937	1	1	1	1
2331	10	75032419	75032770	351	2	20.163	22.137	16.917	15.454	-0.19	0.999929	32.833	39.459	26.852	26	0	2	2	Rtdr1, Rab36	-8, -4495	upstream, upstream	MergedReg chr10 #2331	1	1	0	0
2469	10	79959883	79960742	859	4	17.993	18.864	14.756	15.704	-0.19	0.999929	42.214	46.728	35.594	34	1	1	3	Arid3a, Wdr18, Grin3b	33240, 160, -10412	downstream, in gene, upstream	MergedReg chr10 #2469	1	1	1	1
2701	10	89256874	89257945	1071	4	11.29	11.564	9.055	9.152	-0.19	0.999929	22.782	26.998	20.607	23	0	1	1	Ano4	381	in gene	MergedReg chr10 #2701	1	1	1	1
3277	11	18011201	18011545	344	3	9.515	9.657	6.994	4.3	-0.19	0.999929	14.072	21.287	13.114	9	0	0	0				MergedReg chr11 #3277	1	1	1	0
4052	11	72940584	72941050	466	4	14.215	14.056	12.266	8.786	-0.19	0.999929	30.153	24.922	21.232	15	0	0	0				MergedReg chr11 #4052	1	1	1	1
5211	12	7777470	7778021	551	4	15.077	12.49	12.593	8.444	-0.19	0.999929	49.585	36.863	41.839	30	0	0	0				MergedReg chr12 #5211	1	1	1	1
5302	12	17746571	17747094	523	2	13.234	11.52	10.782	9.8	-0.19	0.999929	24.122	26.479	19.983	19	0	0	1	Hpcal1	56018	in gene	MergedReg chr12 #5302	1	1	0	0
5616	12	64917714	64918492	778	4	23.09	20.422	18.057	18.75	-0.19	0.999929	48.245	47.247	43.712	39	1	1	1	Gm527	192	in gene	MergedReg chr12 #5616	1	1	1	1
6154	12	110865882	110866188	306	2	7.974	8.826	5.495	7.2	-0.19	0.999929	14.072	15.576	8.742	12	0	1	3	Zfp839, Mpc1-ps, Cinp	15756, -7081, 23110	in gene, upstream, downstream	MergedReg chr12 #6154	1	1	0	0
7170	13	83984920	83985496	576	4	10.126	9.028	6.626	8.625	-0.19	0.999929	36.854	30.114	22.481	24	0	0	0				MergedReg chr13 #7170	1	1	1	1
7392	13	110018475	110018794	319	4	18.226	12.928	12.115	10.9	-0.19	0.999929	34.173	21.806	24.354	20	0	0	0				MergedReg chr13 #7392	1	1	1	1
7452	13	117289547	117290072	525	4	15.998	9.865	9.874	9.75	-0.19	0.999929	33.504	22.845	19.358	26	0	0	0				MergedReg chr13 #7452	1	1	1	1
7504	14	8080227	8081115	888	4	38.392	41.459	35.039	36.667	-0.19	0.999929	79.738	86.707	83.678	90	1	1	1	Rpp14	358	in gene	MergedReg chr14 #7504	1	1	1	1
7819	14	40950370	40950622	252	1	12.827	9.494	7.494	7.857	-0.19	0.999929	19.432	12.98	9.367	13	0	0	1	Tspan14	16311	in gene	MergedReg chr14 #7819	1	0	0	0
7827	14	41072200	41073310	1110	4	13.303	13.24	11.335	11.281	-0.19	0.999929	33.504	24.922	23.105	29	1	2	2	Dydc2, Dydc1	-3681, -156	upstream, upstream	MergedReg chr14 #7827	1	1	1	1
7833	14	41425509	41425939	430	4	12.319	9.266	6.437	8.308	-0.19	0.999929	23.452	18.691	13.738	16	0	0	0				MergedReg chr14 #7833	1	1	1	1
8093	14	62607880	62608162	282	1	7.296	8.711	3.608	5.222	-0.19	0.999929	14.072	15.576	9.367	8	0	0	1	Fam124a	52284	in gene	MergedReg chr14 #8093	0	1	0	0
8533	15	7397831	7398784	953	4	9.872	11.197	8.493	8.833	-0.19	0.999929	14.742	21.806	19.358	21	1	1	1	Egflam	-3	upstream	MergedReg chr15 #8533	1	1	1	1
8837	15	54952116	54952747	631	4	16.082	14.538	11.896	12.4	-0.19	0.999929	29.483	25.96	23.105	24	1	0	0				MergedReg chr15 #8837	1	1	1	1
8859	15	58005076	58005502	426	2	10.618	11.782	7.446	6.846	-0.19	0.999929	16.752	16.095	12.489	16	0	0	1	Fam83a	19386	in gene	MergedReg chr15 #8859	1	1	0	0
9787	16	11603797	11604070	273	1	6.328	6.173	2.29	5.571	-0.19	0.999929	12.731	13.499	4.371	10	0	0	1	Snx29	281029	in gene	MergedReg chr16 #9787	0	1	0	0
10372	16	71249708	71250470	762	3	9.213	8.091	7.103	5.583	-0.19	0.999929	14.742	20.249	13.114	10	0	1	1	4930567J20Rik	185	in gene	MergedReg chr16 #10372	1	1	1	0
10711	17	13682731	13683068	337	2	9.783	7.84	6.12	3.9	-0.19	0.999929	14.742	11.422	7.494	8	0	0	0				MergedReg chr17 #10711	1	0	1	0
10712	17	13700194	13700844	650	4	15.78	13.473	12.645	10.15	-0.19	0.999929	35.514	32.191	29.974	25	0	0	0				MergedReg chr17 #10712	1	1	1	1
10754	17	17004704	17005707	1003	4	22.51	20.103	19.69	15.938	-0.19	0.999929	60.306	46.209	46.21	40	0	0	0				MergedReg chr17 #10754	1	1	1	1
11506	17	55712159	55712734	575	4	33.913	32.479	29.697	25.222	-0.19	0.999929	69.017	59.708	58.075	53	1	1	1	Pot1b	182	in gene	MergedReg chr17 #11506	1	1	1	1
12613	18	73182470	73183329	859	4	12.26	10.942	9.483	8.889	-0.19	0.999929	30.153	29.075	21.232	25	0	0	0				MergedReg chr18 #12613	1	1	1	1
12798	18	88588333	88588797	464	3	10.913	9.049	6.378	7.429	-0.19	0.999929	23.452	15.057	11.865	19	0	0	0				MergedReg chr18 #12798	1	1	0	1
13161	19	17356125	17356672	547	4	20.735	18.114	16.097	14.556	-0.19	0.999929	31.493	30.633	24.354	30	1	0	1	Gcnt1	16446	in gene	MergedReg chr19 #13161	1	1	1	1
14395	2	58568406	58568769	363	2	14.909	16.182	12.281	11.917	-0.19	0.999929	22.112	23.883	15.612	18	0	1	1	Acvr1	-1759	upstream	MergedReg chr2 #14395	1	1	0	0
14561	2	77245844	77246281	437	2	11.678	12.312	8.341	10.071	-0.19	0.999929	20.102	18.172	12.489	15	0	0	1	Sestd1	34530	in gene	MergedReg chr2 #14561	1	1	0	0
14733	2	94289177	94289669	492	4	18.008	15.673	14.324	12.875	-0.19	0.999929	28.143	26.998	24.979	23	0	0	0				MergedReg chr2 #14733	1	1	1	1
14878	2	113327299	113327975	676	4	23.357	18.988	18.288	17	-0.19	0.999929	48.245	45.171	37.468	53	1	1	1	Fmn1	-99	upstream	MergedReg chr2 #14878	1	1	1	1
15245	2	144165408	144165979	571	4	16.007	14.653	10.512	13.778	-0.19	0.999929	30.153	24.922	16.861	20	1	0	1	Gm5535	23597	downstream	MergedReg chr2 #15245	1	1	1	1
15326	2	150643874	150644469	595	4	26.244	23.681	20.642	21	-0.19	0.999929	55.616	48.286	47.459	51	0	0	1	Acss1	24069	in gene	MergedReg chr2 #15326	1	1	1	1
15859	2	180455906	180456618	712	4	16.082	16.756	13.227	12.773	-0.19	0.999929	38.864	38.421	28.725	32	1	1	1	Slco4a1	-4716	upstream	MergedReg chr2 #15859	1	1	1	1
15982	3	14667220	14667689	469	4	14.116	15.334	11.49	11	-0.19	0.999929	40.874	41.017	35.594	40	0	0	1	Car13	25727	downstream	MergedReg chr3 #15982	1	1	1	1
16070	3	30999739	31000175	436	3	18.475	22.252	16.37	18.571	-0.19	0.999929	40.874	44.132	31.223	37	0	0	1	Prkci	4186	in gene	MergedReg chr3 #16070	1	1	0	1
16399	3	75910400	75910627	227	1	16.417	15.576	11.709	9.75	-0.19	0.999929	25.463	22.845	18.734	13	0	0	1	Golim4	46318	in gene	MergedReg chr3 #16399	1	0	0	0
16412	3	79452858	79453300	442	4	14.167	16.54	12.489	9.643	-0.19	0.999929	22.112	24.922	18.11	25	0	0	2	Gm17359, Fnip2	107703, 114600	in gene, downstream	MergedReg chr3 #16412	1	1	1	1
17372	4	5797973	5798875	902	4	11.942	13.036	11.33	9.821	-0.19	0.999929	23.452	25.96	20.607	18	0	0	1	Fam110b	154245	in gene	MergedReg chr4 #17372	1	1	1	1
17414	4	9874729	9875030	301	3	10.721	12.172	6.453	5.889	-0.19	0.999929	18.092	21.287	13.114	15	0	0	0				MergedReg chr4 #17414	1	1	1	0
17757	4	47080238	47080823	585	1	3.76	4.586	1.912	2.588	-0.19	0.999929	9.381	7.788	3.747	5	0	0	0				MergedReg chr4 #17757	0	1	0	0
20133	5	105822976	105823478	502	2	8.543	11.585	8.469	5.437	-0.19	0.999929	16.082	21.287	14.987	9	0	1	2	Lrrc8d, D830014E11Rik	123258, -1284	downstream, upstream	MergedReg chr5 #20133	1	1	0	0
20594	5	125767167	125767406	239	1	7.622	6.555	3.903	1.8	-0.19	0.999929	12.061	11.942	7.494	3	0	0	1	Tmem132b	234868	in gene	MergedReg chr5 #20594	1	0	0	0
20596	5	126765059	126765529	470	3	13.018	14.797	10.616	9	-0.19	0.999929	22.782	22.845	15.612	17	0	0	0				MergedReg chr5 #20596	1	1	0	1
20611	5	128618953	128619405	452	3	8.711	8.678	6.334	6.571	-0.19	0.999929	14.072	16.095	15.612	11	0	0	0				MergedReg chr5 #20611	1	1	1	0
20930	5	144169231	144169783	552	2	10.958	6.689	6.355	7	-0.19	0.999929	26.133	16.614	14.987	18	0	0	1	Lmtk2	69071	in gene	MergedReg chr5 #20930	1	1	0	0
21504	6	56361668	56362514	846	4	12.242	12.86	10.976	9.462	-0.19	0.999929	21.442	21.287	19.358	17	0	0	1	Pde1c	7543	in gene	MergedReg chr6 #21504	1	1	1	1
21760	6	86584564	86585436	872	4	8.14	10.538	8.257	7.148	-0.19	0.999929	13.401	22.326	16.861	18	0	0	0				MergedReg chr6 #21760	1	1	1	1
21813	6	88931144	88931518	374	1	9.32	11.895	6.472	8.091	-0.19	0.999929	18.092	19.21	9.991	17	0	0	0				MergedReg chr6 #21813	0	1	0	0
21817	6	89344826	89345460	634	4	25.027	24.506	21.294	21.6	-0.19	0.999929	46.905	36.863	46.21	35	0	0	1	Plxna1	17470	in gene	MergedReg chr6 #21817	1	1	1	1
21834	6	90406568	90406974	406	1	13.122	9.475	8.014	8.917	-0.19	0.999929	25.463	15.576	15.612	16	0	0	2	Zxdc, Ccdc37	37277, 21709	downstream, in gene	MergedReg chr6 #21834	1	0	0	0
21919	6	94601332	94601643	311	1	10.252	9.657	7.556	5.5	-0.19	0.999929	17.422	14.538	13.114	10	0	0	2	Slc25a26, Lrig1	101173, 98658	in gene, downstream	MergedReg chr6 #21919	1	0	0	0
22351	6	131370298	131370715	417	3	11.752	11.622	9.799	6.615	-0.19	0.999929	20.102	19.73	14.363	15	0	0	1	Ybx3	17944	in gene	MergedReg chr6 #22351	1	0	1	1
22560	7	4947862	4948085	223	1	10.817	10.236	5.263	8.429	-0.19	0.999929	18.762	15.576	8.742	15	0	0	2	Ssc5d, Sbk2	22129, 16375	downstream, downstream	MergedReg chr7 #22560	1	0	0	0
22635	7	16119630	16120455	825	4	27.035	27.478	25.075	22.231	-0.19	0.999929	72.368	68.535	59.324	52	1	1	3	Napa, Kptn, Slc8a2	21399, 166, -10258	downstream, in gene, upstream	MergedReg chr7 #22635	1	1	1	1
22776	7	24406401	24407032	631	4	14.918	17.817	14.56	12.947	-0.19	0.999929	26.133	34.267	38.717	24	0	0	1	Smg9	7088	in gene	MergedReg chr7 #22776	1	1	1	1
22983	7	30520024	30521384	1360	4	15.334	13.016	12.852	11.581	-0.19	0.999929	24.793	22.326	22.481	25	0	0	3	Prodh2, Gm1082, Arhgap33	27046, 5582, 14305	downstream, in gene, downstream	MergedReg chr7 #22983	1	1	1	1
23281	7	49785066	49785499	433	2	12.731	10.584	8.022	8.615	-0.19	0.999929	17.422	14.538	11.865	13	0	0	1	Prmt3	6924	in gene	MergedReg chr7 #23281	1	1	0	0
23337	7	62209280	62209614	334	3	22.6	18.078	17.599	14.273	-0.19	0.999929	44.225	32.71	26.852	30	0	0	0				MergedReg chr7 #23337	1	1	1	0
23615	7	87584153	87584668	515	4	14.239	9.995	9.016	8.875	-0.19	0.999929	23.452	16.095	14.987	18	0	1	1	Grm5	242	in gene	MergedReg chr7 #23615	1	1	1	1
23630	7	90054925	90055180	255	1	7.622	6.23	2.81	2.375	-0.19	0.999929	13.401	9.865	4.996	3	0	0	0				MergedReg chr7 #23630	0	1	0	0
24075	7	120851543	120852424	881	4	14.335	15.409	11.425	13.593	-0.19	0.999929	29.483	32.71	29.35	40	0	0	1	Eef2k	9152	in gene	MergedReg chr7 #24075	1	1	1	1
24122	7	123398822	123399109	287	1	11.242	11.999	6.938	9.444	-0.19	0.999929	24.793	23.364	14.987	19	0	0	1	Lcmt1	20983	in gene	MergedReg chr7 #24122	0	1	0	0
24864	8	31120881	31121338	457	2	8.615	7.714	6.289	5.143	-0.19	0.999929	14.072	13.499	13.114	11	0	0	1	Rnf122	9263	in gene	MergedReg chr8 #24864	1	0	1	0
25118	8	68880552	68881935	1383	4	18.404	18.8	17.166	14.442	-0.19	0.999929	40.874	37.902	33.721	30	2	1	1	Lpl	688	in gene	MergedReg chr8 #25118	1	1	1	1
25890	8	120644578	120644874	296	1	11.317	9.346	4.371	7.333	-0.19	0.999929	15.412	13.499	6.245	11	0	0	1	Emc8	23386	downstream	MergedReg chr8 #25890	1	0	0	0
25931	8	122312639	122312955	316	1	13.535	11.422	10.366	7.4	-0.19	0.999929	18.092	16.614	13.114	12	0	0	1	Zfpm1	30656	in gene	MergedReg chr8 #25931	1	0	0	0
26012	8	124677480	124677707	227	1	11.487	9.716	8.564	5.5	-0.19	0.999929	24.793	22.326	13.114	9	0	0	1	Ttc13	44382	in gene	MergedReg chr8 #26012	1	0	0	0
26243	9	21647700	21648024	324	1	6.366	3.375	1.436	3.714	-0.19	0.999929	10.051	5.192	3.122	8	0	0	1	Smarca4	31693	in gene	MergedReg chr9 #26243	1	0	0	0
26401	9	37255077	37255967	890	4	13.575	11.845	11.356	10.333	-0.19	0.999929	36.184	23.883	24.354	24	1	2	2	Slc37a2, Gm10177	216, 2590	in gene, downstream	MergedReg chr9 #26401	1	1	1	1
26660	9	55327074	55327448	374	2	6.274	6.561	4.434	3	-0.19	0.999929	12.061	11.942	8.742	5	0	1	1	AI118078	312	in gene	MergedReg chr9 #26660	1	1	0	0
27075	9	87015330	87016192	862	4	8.463	9.192	7.054	6.654	-0.19	0.999929	12.731	15.057	11.865	16	1	2	2	Ripply2, Cyb5r4	224, -6268	in gene, upstream	MergedReg chr9 #27075	1	1	1	1
27097	9	88599249	88599914	665	4	13.529	15.329	11.389	12.1	-0.19	0.999929	29.483	23.883	18.734	20	1	1	1	9430037G07Rik	-338	upstream	MergedReg chr9 #27097	1	1	1	1
27105	9	89622501	89623583	1082	4	24.326	26.18	23.086	21.242	-0.19	0.999929	54.276	48.286	48.708	44	1	1	1	AF529169	-56	upstream	MergedReg chr9 #27105	1	1	1	1
27389	9	109081495	109082790	1295	4	29.695	28.1	26.73	22.61	-0.19	0.999929	84.429	76.842	79.931	55	1	3	3	Atrip, Tma7, Ccdc51	-8018, 239, -354	upstream, in gene, upstream	MergedReg chr9 #27389	1	1	1	1
27783	X	49287817	49288545	728	4	28.755	25.734	22.915	22.609	-0.19	0.999929	81.748	69.573	60.573	73	0	1	1	Enox2	61	in gene	MergedReg chrX #27783	1	1	1	1
386	1	53706489	53706931	442	4	12.779	9.679	7.181	8.786	-0.18	0.999929	26.803	18.691	15.612	18	1	1	1	Dnahc7a	74	in gene	MergedReg chr1 #386	1	1	1	1
501	1	65311137	65311878	741	4	15.616	12.89	10.996	12.478	-0.18	0.999929	36.854	30.114	21.856	28	0	1	1	Pth2r	250	in gene	MergedReg chr1 #501	1	1	1	1
922	1	120281000	120281362	362	2	14.071	13.546	8.232	11.364	-0.18	0.999929	20.102	25.441	14.363	21	0	0	1	Steap3	-10099	upstream	MergedReg chr1 #922	0	1	0	1
933	1	121597120	121597388	268	1	10.423	9.692	7.147	6.111	-0.18	0.999929	18.762	18.691	13.738	12	0	0	0				MergedReg chr1 #933	0	1	0	0
1451	1	172632542	172633326	784	4	33.209	32.44	29.974	27.84	-0.18	0.999929	81.078	72.169	61.197	73	1	1	1	Dusp23	40	in gene	MergedReg chr1 #1451	1	1	1	1
1475	1	176213559	176214118	559	4	7.929	7.875	5.204	5.444	-0.18	0.999929	13.401	15.576	10.616	16	0	0	1	Pld5	61474	in gene	MergedReg chr1 #1475	1	1	1	1
1703	1	194629248	194629626	378	4	17.422	13.629	11.657	13.667	-0.18	0.999929	23.452	19.73	19.983	18	0	0	1	Plxna2	9608	in gene	MergedReg chr1 #1703	1	1	1	1
1783	10	10472080	10472589	509	4	24.039	22.131	18.773	20.188	-0.18	0.999929	44.895	41.536	34.346	40	0	1	1	Adgb	-20	upstream	MergedReg chr10 #1783	1	1	1	1
1935	10	29172899	29173157	258	1	6.114	5.257	2.654	3.25	-0.18	0.999929	11.391	8.307	5.62	5	0	0	1	Soga3	29032	in gene	MergedReg chr10 #1935	0	1	0	0
2116	10	53503049	53503787	738	4	12.265	10.339	8.335	9.304	-0.18	0.999929	23.452	21.287	21.856	19	0	0	1	Gm20597	15571	in gene	MergedReg chr10 #2116	1	1	1	1
2189	10	60687036	60687683	647	4	8.934	9.469	7.315	7.81	-0.18	0.999929	20.102	22.326	16.861	14	1	0	1	Cdh23	9131	in gene	MergedReg chr10 #2189	1	1	1	1
2398	10	77901996	77902556	560	4	9.893	9.529	6.685	8.412	-0.18	0.999929	21.442	16.095	13.114	19	1	1	3	1700009J07Rik, Lrrc3, Trpm2	8856, 260, 67596	downstream, in gene, downstream	MergedReg chr10 #2398	1	1	1	1
2433	10	78747077	78747629	552	3	8.987	10.231	7.898	6.765	-0.18	0.999929	20.772	26.479	22.481	17	0	0	1	Ccdc105	5714	in gene	MergedReg chr10 #2433	1	1	1	0
2588	10	81542871	81543421	550	2	29.286	29.778	26.007	25.706	-0.18	0.999929	43.554	44.132	39.341	40	0	1	1	Gna11	1900	in gene	MergedReg chr10 #2588	1	1	0	0
2592	10	81560256	81560579	323	2	19.737	22.373	18.11	14.182	-0.18	0.999929	30.153	28.556	25.603	21	0	1	1	Aes	857	in gene	MergedReg chr10 #2592	1	1	0	0
2872	10	115586913	115587998	1085	4	13.137	12.02	9.121	12.212	-0.18	0.999929	37.524	29.595	22.481	29	1	1	2	Lgr5, A930009A15Rik	325, 17469	in gene, downstream	MergedReg chr10 #2872	1	1	1	1
3213	11	8556832	8557278	446	2	11.774	12.016	10.081	7.714	-0.18	0.999929	22.782	19.21	19.358	13	0	0	1	Tns3	107480	in gene	MergedReg chr11 #3213	1	1	0	0
3357	11	26784040	26784569	529	2	7.013	6.68	5.284	4.538	-0.18	0.999929	16.752	14.018	13.114	9	0	0	0				MergedReg chr11 #3357	1	1	0	0
3471	11	35452558	35452863	305	3	16.156	14.134	9.506	11.556	-0.18	0.999929	28.143	24.922	16.236	23	0	0	1	Slit3	331254	in gene	MergedReg chr11 #3471	1	0	1	1
3592	11	49955806	49956284	478	4	18.851	18.103	13.78	16.667	-0.18	0.999929	64.327	52.959	38.092	46	0	0	1	Rasgef1c	54210	in gene	MergedReg chr11 #3592	1	1	1	1
3751	11	58960041	58960382	341	4	27.004	27.777	23.23	23.1	-0.18	0.999929	50.255	56.074	44.961	48	0	2	4	Hist3h2bb-ps, Hist3h2a, Trim17, 2310058D17Rik	-5699, 5526, -3570, 17839	upstream, downstream, upstream, downstream	MergedReg chr11 #3751	1	1	1	1
4068	11	74547198	74547566	368	1	8.264	8.48	7.598	5.273	-0.18	0.999929	13.401	18.691	20.607	13	0	0	1	Rap1gap2	42776	in gene	MergedReg chr11 #4068	0	1	0	0
4187	11	77942318	77942744	426	2	9.329	8.946	5.86	6.583	-0.18	0.999929	20.772	19.21	14.363	14	0	0	1	Sez6	11588	in gene	MergedReg chr11 #4187	1	1	0	0
4452	11	94520953	94521828	875	4	14	16.596	13.203	11.821	-0.18	0.999929	43.554	35.825	26.227	35	1	1	1	Mycbpap	112	in gene	MergedReg chr11 #4452	1	1	1	1
5322	12	21543149	21543748	599	4	24.017	20.877	20.574	18	-0.18	0.999929	45.565	35.825	34.346	31	1	0	0				MergedReg chr12 #5322	1	1	1	1
5382	12	29368171	29368758	587	4	12.582	9.836	9.367	7.722	-0.18	0.999929	19.432	19.21	17.485	17	0	0	0				MergedReg chr12 #5382	1	1	1	1
5846	12	84827444	84827833	389	2	8.32	8.956	5.308	5.833	-0.18	0.999929	16.082	16.614	9.991	13	0	0	1	Ltbp2	48857	in gene	MergedReg chr12 #5846	1	1	0	0
6218	12	112667708	112668231	523	3	20.772	26.479	21.011	19.765	-0.18	0.999929	37.524	46.209	44.337	36	0	0	1	Akt1	6307	in gene	MergedReg chr12 #6218	1	1	1	0
6271	12	117153889	117154740	851	4	22.087	23.344	20.127	20.654	-0.18	0.999929	35.514	35.825	37.468	39	1	1	2	Ptprn2, Gm10421	668594, -3045	in gene, upstream	MergedReg chr12 #6271	1	1	1	1
6325	13	6690701	6690954	253	1	7.203	7.593	4.527	5.375	-0.18	0.999929	11.391	11.942	8.118	8	0	0	0				MergedReg chr13 #6325	1	0	0	0
6986	13	64443393	64443709	316	1	21.219	15.98	12.906	15.333	-0.18	0.999929	47.575	37.383	34.346	34	0	0	1	Cdk20	10998	downstream	MergedReg chr13 #6986	1	0	0	0
6995	13	67060217	67061348	1131	4	21.2	21.965	19.983	17.694	-0.18	0.999929	62.986	68.016	63.695	53	1	1	2	Zfp712, Zfp708	388, 37194	in gene, downstream	MergedReg chr13 #6995	1	1	1	1
6999	13	67173006	67173748	742	4	52.411	49.099	44.283	43.217	-0.18	0.999929	138.704	110.071	115.526	104	0	1	1	Rsl1	195	in gene	MergedReg chr13 #6999	1	1	1	1
7040	13	69933611	69934001	390	3	8.655	9.735	5.048	6.833	-0.18	0.999929	16.082	18.691	8.742	18	0	0	0				MergedReg chr13 #7040	1	1	0	1
7053	13	71157676	71158147	471	3	7.773	7.823	4.538	7.583	-0.18	0.999929	15.412	15.576	9.991	15	0	0	0				MergedReg chr13 #7053	1	1	0	1
7142	13	79285495	79285925	430	1	8.711	7.083	4.55	5.692	-0.18	0.999929	16.752	21.287	12.489	19	0	0	0				MergedReg chr13 #7142	1	0	0	0
7158	13	83532157	83532410	253	2	12.648	10.384	6.691	6.75	-0.18	0.999929	24.122	21.806	12.489	11	0	0	1	Mef2c	28249	in gene	MergedReg chr13 #7158	1	1	0	0
7515	14	8329599	8330028	429	3	11.966	9.234	7.761	9.5	-0.18	0.999929	24.122	21.806	12.489	18	0	0	0				MergedReg chr14 #7515	1	1	0	1
7773	14	33939145	33939568	423	2	11.855	9.146	6.677	7.231	-0.18	0.999929	28.143	22.845	15.612	15	0	1	2	Gdf10, Gdf2	15769, -1683	downstream, upstream	MergedReg chr14 #7773	1	1	0	0
7788	14	34620941	34621244	303	2	11.689	12.576	10.269	5	-0.18	0.999929	21.442	23.883	23.73	10	0	0	0				MergedReg chr14 #7788	1	0	1	0
7918	14	51200245	51200583	338	1	9.807	7.552	5.507	4.273	-0.18	0.999929	16.082	12.98	9.367	9	0	2	2	Ang2, Ear14	-4491, -3281	upstream, upstream	MergedReg chr14 #7918	1	0	0	0
8607	15	25414415	25414747	332	2	11.257	11.319	10.491	7.1	-0.18	0.999929	24.793	18.691	19.983	12	1	2	2	Basp1, Gm5468	-817, 389	upstream, in gene	MergedReg chr15 #8607	1	1	0	0
8611	15	25713853	25714125	272	1	11.54	7.211	7.147	5.222	-0.18	0.999929	14.742	10.903	11.24	12	1	0	1	Myo10	91439	in gene	MergedReg chr15 #8611	1	0	0	0
8725	15	36727424	36728103	679	4	15.929	16.355	13.596	13.454	-0.18	0.999929	30.823	39.979	24.354	24	0	0	0				MergedReg chr15 #8725	1	1	1	1
8812	15	51864926	51865858	932	4	30.868	29.473	26.623	25.9	-0.18	0.999929	71.697	62.824	58.7	57	1	1	1	Eif3h	69	in gene	MergedReg chr15 #8812	1	1	1	1
8840	15	55112269	55113171	902	4	19.863	16.318	12.958	16.25	-0.18	0.999929	57.626	46.209	37.468	39	1	2	2	Gm9920, Deptor	862, 237	in gene, in gene	MergedReg chr15 #8840	1	1	1	1
9412	15	92161174	92161776	602	2	4.232	6.449	3.089	3.5	-0.18	0.999929	8.041	9.865	5.62	8	0	0	1	Cntn1	110310	in gene	MergedReg chr15 #9412	1	1	0	0
9659	16	3871990	3873007	1017	4	25.295	25.798	23.613	19.344	-0.18	0.999929	52.265	50.363	45.586	52	1	1	1	Zfp597	-124	upstream	MergedReg chr16 #9659	1	1	1	1
9668	16	4267786	4268366	580	4	16.826	14.624	12.004	12.778	-0.18	0.999929	37.524	26.998	22.481	27	1	0	0				MergedReg chr16 #9668	1	1	1	1
10283	16	52310994	52311536	542	4	11.391	9.376	8.977	7.25	-0.18	0.999929	28.813	24.402	20.607	18	0	0	1	Alcam	141732	in gene	MergedReg chr16 #10283	1	1	1	1
10299	16	56064445	56064855	410	3	25.36	19.61	19.887	18.846	-0.18	0.999929	45.565	39.979	34.97	47	0	0	0				MergedReg chr16 #10299	1	1	0	1
10373	16	72027584	72028391	807	4	11.984	11.263	9.271	9.385	-0.18	0.999929	34.844	26.998	21.856	22	0	0	0				MergedReg chr16 #10373	1	1	1	1
10421	16	78500643	78501100	457	2	6.605	6.193	4.131	4.214	-0.18	0.999929	15.412	15.576	9.367	9	0	0	0				MergedReg chr16 #10421	1	1	0	0
10426	16	79058813	79059139	326	2	12.853	11.281	7.664	8.273	-0.18	0.999929	30.153	26.998	17.485	18	0	0	1	Tmprss15	32121	in gene	MergedReg chr16 #10426	1	0	0	1
10558	16	95341354	95341795	441	1	9.381	10.495	6.825	7.429	-0.18	0.999929	16.752	21.806	10.616	16	0	0	0				MergedReg chr16 #10558	0	1	0	0
11052	17	29050641	29051168	527	1	10.603	8.124	5.62	8.706	-0.18	0.999929	16.752	21.806	12.489	16	0	0	2	Srsf3, Trp53cor1	18244, 28057	downstream, downstream	MergedReg chr17 #11052	1	0	0	0
11109	17	31935294	31935696	402	1	8.041	10.025	6.725	6.231	-0.18	0.999929	12.061	14.018	10.616	11	0	0	1	Hsf2bp	99013	downstream	MergedReg chr17 #11109	0	1	0	0
11302	17	37196967	37197713	746	4	18.529	14.154	12.109	15.391	-0.18	0.999929	33.504	28.556	26.852	36	1	1	2	Ubd, Olfr94	3448, 626	downstream, in gene	MergedReg chr17 #11302	1	1	1	1
11500	17	53678838	53679165	327	2	16.35	17.238	10.928	14.8	-0.18	0.999929	28.813	32.191	19.983	27	0	0	2	Kat2b, Sgol1	112030, 10314	downstream, in gene	MergedReg chr17 #11500	1	1	0	0
11507	17	55878212	55879535	1323	4	29.99	29.316	26.304	26.659	-0.18	0.999929	149.425	152.126	152.369	145	1	0	1	Zfp119a	66367	in gene	MergedReg chr17 #11507	1	1	1	1
11638	17	66333776	66334191	415	1	3.608	5.072	3.278	1.778	-0.18	0.999929	6.031	8.826	7.494	4	0	0	1	Soga2	115767	downstream	MergedReg chr17 #11638	0	1	0	0
11668	17	69396024	69396272	248	1	4.439	5.257	1.171	2.5	-0.18	0.999929	12.061	11.942	1.873	5	0	0	1	Zbtb14	12170	downstream	MergedReg chr17 #11668	0	1	0	0
11700	17	71684174	71684581	407	1	6.649	8.467	5.092	4.917	-0.18	0.999929	11.391	11.422	7.494	9	0	0	1	Fam179a	11116	in gene	MergedReg chr17 #11700	1	0	0	0
12006	18	15917691	15917950	259	1	6.701	4.154	1.784	3.833	-0.18	0.999929	10.051	9.865	2.498	7	0	0	0				MergedReg chr18 #12006	1	0	0	0
12258	18	37997481	37997798	317	1	9.582	9.865	7.244	5	-0.18	0.999929	15.412	16.095	11.24	9	0	1	1	Arap3	1330	in gene	MergedReg chr18 #12258	0	1	0	0
12484	18	61706969	61707954	985	4	25.808	22.209	19.802	22.194	-0.18	0.999929	56.286	47.767	41.215	55	1	1	2	Pcyox1l, Grpel2	174, 18870	in gene, downstream	MergedReg chr18 #12484	1	1	1	1
13565	19	48206191	48206776	585	4	11.689	11.624	9.367	7.833	-0.18	0.999929	22.112	21.806	15.612	13	1	1	1	Sorcs3	458	in gene	MergedReg chr19 #13565	1	1	1	1
14107	2	31258698	31259329	631	4	17.187	16.485	13.114	15.2	-0.18	0.999929	55.616	55.555	48.084	51	0	0	1	Ncs1	13090	in gene	MergedReg chr2 #14107	1	1	1	1
14264	2	37748415	37749187	772	4	14.876	12.938	11.265	11.88	-0.18	0.999929	42.214	32.71	26.852	26	0	0	0				MergedReg chr2 #14264	1	1	1	1
14469	2	68756779	68757278	499	4	10.81	11.215	10.241	7.667	-0.18	0.999929	26.803	29.075	23.105	21	0	0	1	4932414N04Rik	99144	downstream	MergedReg chr2 #14469	1	1	1	1
14629	2	85728535	85728957	422	1	8.092	7.069	4.996	6.923	-0.18	0.999929	14.742	10.903	6.869	16	0	0	1	Olfr1009	7339	downstream	MergedReg chr2 #14629	1	0	0	0
14899	2	115852613	115853001	388	2	15.244	13.759	12.281	9.167	-0.18	0.999929	24.122	26.998	18.11	17	0	0	1	Meis2	212251	downstream	MergedReg chr2 #14899	1	0	1	0
15198	2	135764468	135764993	525	4	7.844	9.407	6.722	7.467	-0.18	0.999929	15.412	20.249	13.114	13	0	0	1	Plcb4	22900	in gene	MergedReg chr2 #15198	1	1	1	1
15360	2	151977792	151978209	417	4	27.856	26.257	23.284	21.571	-0.18	0.999929	62.316	64.381	45.586	43	0	1	1	Fam110a	2219	in gene	MergedReg chr2 #15360	1	1	1	1
15433	2	154372284	154372814	530	4	17.934	19.516	15.318	16.059	-0.18	0.999929	24.793	31.671	23.105	28	1	1	2	Cdk5rap1, Snta1	170, 35535	in gene, downstream	MergedReg chr2 #15433	1	1	1	1
15748	2	172580337	172580952	615	4	9.522	7.651	6.765	6.526	-0.18	0.999929	18.762	14.018	13.114	17	0	0	0				MergedReg chr2 #15748	1	1	1	1
15768	2	173306987	173307241	254	1	5.193	5.387	2.186	3.125	-0.18	0.999929	13.401	8.307	3.747	6	0	0	0				MergedReg chr2 #15768	0	1	0	0
15811	2	178118962	178119678	716	4	21.808	20.154	16.009	20.773	-0.18	0.999929	39.534	37.902	27.476	38	1	1	1	Phactr3	345	in gene	MergedReg chr2 #15811	1	1	1	1
16029	3	27204767	27205373	606	1	8.358	5.602	4.831	4.263	-0.18	0.999929	16.752	10.384	9.991	12	0	0	1	Nceh1	22066	in gene	MergedReg chr3 #16029	1	0	0	0
16135	3	35931704	35933632	1928	6	25.781	24.658	22.317	21.77	-0.18	0.999929	73.708	62.304	58.7	64	1	1	1	Dcun1d1	298	in gene	MergedReg chr3 #16135	1	1	1	1
16198	3	50906085	50906727	642	2	7.723	7.762	5.62	5.667	-0.18	0.999929	19.432	17.653	14.363	16	0	0	0				MergedReg chr3 #16198	1	0	0	1
16288	3	58636411	58637334	923	4	15.527	16.722	14.147	11.896	-0.18	0.999929	26.133	28.556	27.476	24	1	1	1	Fam194a	335	in gene	MergedReg chr3 #16288	1	1	1	1
16499	3	87562341	87562622	281	1	14.825	11.422	9.991	9.167	-0.18	0.999929	28.813	20.249	23.105	17	0	0	1	Etv3l	7722	downstream	MergedReg chr3 #16499	1	0	0	0
16587	3	89266467	89267006	539	4	28.645	27.777	24.979	22	-0.18	0.999929	54.946	55.555	50.582	43	1	1	3	Dpm3, Slc50a1, Efna1	184, 3834, 14215	in gene, downstream, downstream	MergedReg chr3 #16587	1	1	1	1
16646	3	90540970	90541558	588	4	26.356	26.422	24.319	20.722	-0.18	0.999929	37.524	43.613	43.088	32	0	1	1	S100a16	41	in gene	MergedReg chr3 #16646	1	1	1	1
16751	3	97171753	97172224	471	3	17.824	11.976	11.99	11.8	-0.18	0.999929	30.153	20.768	23.73	19	0	0	1	Acp6	13211	in gene	MergedReg chr3 #16751	1	1	0	1
16789	3	100358949	100359246	297	1	11.912	7.73	5.898	7	-0.18	0.999929	22.112	13.499	11.24	12	0	0	0				MergedReg chr3 #16789	1	0	0	0
16882	3	107113646	107114064	418	2	9.02	8.427	5.332	6.385	-0.18	0.999929	14.742	12.461	11.24	12	0	0	1	Kcna2	12288	in gene	MergedReg chr3 #16882	1	1	0	0
16911	3	108016507	108016901	394	4	20.772	18.292	15.515	20.769	-0.18	0.999929	39.534	31.152	26.227	36	0	2	2	Gstm1, Gm12502	1269, -3181	in gene, upstream	MergedReg chr3 #16911	1	1	1	1
17075	3	126668385	126668608	223	1	7.466	3.486	1.784	1.857	-0.18	0.999929	12.731	5.711	3.747	4	0	0	1	Camk2d	71523	in gene	MergedReg chr3 #17075	1	0	0	0
17133	3	131271393	131272359	966	4	24.457	20.63	17.547	21.567	-0.18	0.999929	82.418	58.151	49.333	61	1	1	1	Hadh	161	in gene	MergedReg chr3 #17133	1	1	1	1
17139	3	132085315	132086078	763	4	10.605	11.896	9.693	8	-0.18	0.999929	19.432	21.806	16.861	14	1	1	1	Dkk2	404	in gene	MergedReg chr3 #17139	1	1	1	1
17338	3	157876582	157877023	441	3	10.979	11.782	9.223	7.308	-0.18	0.999929	28.813	24.402	19.983	21	0	0	0				MergedReg chr3 #17338	1	1	1	0
17365	4	5584250	5584731	481	3	7.192	5.988	3.622	5.067	-0.18	0.999929	12.731	11.942	6.869	11	0	0	0				MergedReg chr4 #17365	1	1	0	1
17407	4	9611983	9612435	452	3	11.726	11.163	9.813	5.786	-0.18	0.999929	19.432	16.614	12.489	11	0	0	1	Asph	56953	in gene	MergedReg chr4 #17407	1	1	1	0
17417	4	10923174	10923508	334	1	6.5	5.504	3.816	3.778	-0.18	0.999929	13.401	9.865	8.118	5	0	0	0				MergedReg chr4 #17417	0	1	0	0
17461	4	15881169	15882047	878	3	7.123	7.538	5.944	4.704	-0.18	0.999929	17.422	18.172	18.734	11	0	1	1	Calb1	344	in gene	MergedReg chr4 #17461	1	1	1	0
17537	4	32016568	32016860	292	2	6.18	6.98	4.857	3.875	-0.18	0.999929	9.381	9.346	8.118	8	0	0	1	Map3k7	52607	in gene	MergedReg chr4 #17537	0	1	1	0
17963	4	80864560	80864970	410	2	11.34	9.945	7.974	6.846	-0.18	0.999929	17.422	21.287	13.114	12	0	0	0				MergedReg chr4 #17963	1	0	1	0
18250	4	110020249	110020522	273	1	7.743	8.307	5.134	4.778	-0.18	0.999929	14.072	12.98	9.991	10	0	0	0				MergedReg chr4 #18250	0	1	0	0
18804	4	136886110	136886476	366	2	15.467	14.97	13.166	10.417	-0.18	0.999929	19.432	18.691	18.734	20	0	1	3	C1qb, C1qc, C1qa	-116, 6621, 12551	upstream, downstream, downstream	MergedReg chr4 #18804	1	1	0	0
19721	5	50048579	50048948	369	1	8.65	9.015	5.847	5.182	-0.18	0.999929	14.072	15.576	9.991	10	0	0	1	Gpr125	10233	in gene	MergedReg chr5 #19721	0	1	0	0
19781	5	64500893	64501154	261	1	5.063	4.557	2.319	2.571	-0.18	0.999929	8.041	7.269	3.747	4	0	0	0				MergedReg chr5 #19781	0	1	0	0
19936	5	88542841	88543310	469	3	13.446	12.184	10.325	8.667	-0.18	0.999929	36.184	37.383	31.223	20	0	0	0				MergedReg chr5 #19936	1	1	1	0
20119	5	105292739	105293703	964	4	15.456	15.368	14.841	11.267	-0.18	0.999929	32.833	30.114	30.599	21	0	1	1	Gbp6	478	in gene	MergedReg chr5 #20119	1	1	1	1
20145	5	107012159	107012541	382	1	6.086	4.413	2.862	4.1	-0.18	0.999929	12.061	6.75	6.245	7	0	0	0				MergedReg chr5 #20145	1	0	0	0
21187	6	25688983	25690610	1627	6	13.401	14.334	12.073	11.49	-0.18	0.999929	38.864	43.613	31.848	36	1	1	1	Gpr37	184	in gene	MergedReg chr6 #21187	1	1	1	1
21502	6	55676652	55677203	551	4	19.984	15.21	15.758	10.823	-0.18	0.999929	38.864	32.191	32.472	21	1	1	2	Neurod6, Gm3279	4336, -7644	downstream, upstream	MergedReg chr6 #21502	1	1	1	1
21508	6	56652092	56652626	534	4	8.08	7.513	5.51	6.312	-0.18	0.999929	12.061	10.903	9.991	10	1	1	1	Gm8239	149	in gene	MergedReg chr6 #21508	1	1	1	1
21573	6	67115808	67116102	294	1	8.376	6.282	4.996	4.667	-0.18	0.999929	21.442	16.095	12.489	11	0	1	1	A430010J10Rik	282	in gene	MergedReg chr6 #21573	1	0	0	0
21581	6	70343237	70343849	612	3	8.64	8.143	5.817	6.579	-0.18	0.999929	16.752	11.942	11.24	11	0	2	3	Igk, Igkv6-20, Igkv8-19	2787907, -7064, -2095	in gene, upstream, upstream	MergedReg chr6 #21581	1	1	0	1
21667	6	82052840	82053084	244	1	17.517	13.796	11.508	9.286	-0.18	0.999929	23.452	18.172	16.236	13	0	0	1	Eva1a	11334	in gene	MergedReg chr6 #21667	1	0	0	0
22013	6	110645611	110646168	557	3	8.711	10.476	6.869	5.706	-0.18	0.999929	14.072	17.134	13.114	14	1	1	1	Grm7	291	in gene	MergedReg chr6 #22013	1	1	1	0
22159	6	119467210	119467845	635	2	9.012	6.853	5.433	5.5	-0.18	0.999929	14.742	14.018	11.24	9	0	0	1	Wnt5b	76820	in gene	MergedReg chr6 #22159	1	1	0	0
22457	6	145173982	145174338	356	2	7.762	11.206	6.401	7.333	-0.18	0.999929	12.731	19.21	11.24	12	0	0	2	Lrmp, Casc1	52421, 36810	in gene, downstream	MergedReg chr6 #22457	1	1	0	0
22586	7	6398474	6399410	936	4	12.636	12.55	10.724	9.24	-0.18	0.999929	47.575	39.459	36.219	37	0	0	1	Zfp28	15624	downstream	MergedReg chr7 #22586	1	1	1	1
22610	7	12897664	12898211	547	4	24.793	23.71	18.769	22.444	-0.18	0.999929	54.946	50.363	33.097	45	1	1	2	Zfp128, Zscan22	16759, 122	downstream, in gene	MergedReg chr7 #22610	1	1	1	1
22639	7	16197318	16198207	889	4	31.171	28.998	26.274	27	-0.18	0.999929	47.575	46.209	36.219	47	0	0	1	Dhx34	24270	in gene	MergedReg chr7 #22639	1	1	1	1
23011	7	31177095	31177614	519	4	15.747	15.316	13.699	13.857	-0.18	0.999929	45.565	42.055	42.464	31	0	0	0				MergedReg chr7 #23011	1	1	1	1
23085	7	38084646	38085258	612	4	40.557	38.148	33.885	37.21	-0.18	0.999929	102.521	99.687	96.168	92	1	0	0				MergedReg chr7 #23085	1	1	1	1
23108	7	40898862	40899952	1090	4	15.904	16.966	14.032	15.294	-0.18	0.999929	29.483	30.114	24.354	30	1	3	3	A230077H06Rik, LOC100504965, Vstm2b	-1083, 1940, 129	upstream, downstream, in gene	MergedReg chr7 #23108	1	1	1	1
23243	7	46752826	46753445	619	3	9.917	10.202	6.588	9.75	-0.18	0.999929	22.112	19.73	13.114	21	0	1	3	Saa1, Saa2, Hps5	-10155, 1302, 42746	upstream, in gene, downstream	MergedReg chr7 #23243	1	1	0	1
23306	7	56018668	56019883	1215	4	28.954	26.479	25.225	22.553	-0.18	0.999929	63.657	57.631	51.831	49	1	1	1	Nipa1	298	in gene	MergedReg chr7 #23306	1	1	1	1
23346	7	63444441	63445567	1126	4	12.655	9.702	8.475	10.143	-0.18	0.999929	24.122	19.73	15.612	22	1	1	1	Otud7a	232	in gene	MergedReg chr7 #23346	1	1	1	1
23581	7	82691443	82691690	247	1	9.884	6.62	4.762	4.625	-0.18	0.999929	16.752	9.865	6.245	7	0	0	1	Eftud1	42952	in gene	MergedReg chr7 #23581	1	0	0	0
23888	7	109030416	109030974	558	3	12.455	15.881	10.726	12.882	-0.18	0.999929	22.112	26.998	19.983	27	0	0	2	Tub, Ric3	19815, 52629	in gene, downstream	MergedReg chr7 #23888	0	1	1	1
25806	8	115705711	115706025	314	3	12.798	14.018	11.99	6.9	-0.18	0.999929	22.112	24.922	19.983	12	1	1	1	Maf	1026	in gene	MergedReg chr8 #25806	1	1	1	0
26074	8	129263163	129264009	846	4	51.099	51.247	46.187	42.815	-0.18	0.999929	125.303	121.493	98.041	105	0	0	1	Gm21399	10663	downstream	MergedReg chr8 #26074	1	1	1	1
27101	9	89178981	89179446	465	4	12.628	12.127	8.742	8.786	-0.18	0.999929	25.463	28.037	22.481	24	0	1	1	4930579C12Rik	-1326	upstream	MergedReg chr9 #27101	1	1	1	1
27705	X	20703895	20704692	797	4	11.525	11.36	10.091	8.16	-0.18	0.999929	22.782	23.364	20.607	19	1	1	2	Cdk16, Usp11	15800, 384	downstream, in gene	MergedReg chrX #27705	1	1	1	1
28029	X	103563586	103563874	288	1	11.168	5.596	5.134	3.667	-0.18	0.999929	16.082	7.788	8.742	6	0	0	4	Ftx, Mir421, Mir374, Mir374c	60024, 9266, 9424, -9355	in gene, downstream, downstream, upstream	MergedReg chrX #28029	1	0	0	0
28031	X	103621786	103622590	804	4	12.865	13.084	10.341	11.04	-0.18	0.999929	27.473	19.73	14.987	20	0	1	2	Ftx, Zcchc13	1566, -8398	in gene, upstream	MergedReg chrX #28031	1	1	1	1
28208	X	152232801	152234167	1366	4	20.66	22.796	19.861	19.071	-0.18	0.999929	55.616	61.266	51.206	63	1	1	2	Iqsec2, Kdm5c	89216, 254	downstream, in gene	MergedReg chrX #28208	1	1	1	1
6	1	4571416	4572163	747	4	12.452	12.288	9.913	8.958	-0.17	0.999929	21.442	19.73	14.987	18	1	0	0				MergedReg chr1 #6	1	1	1	1
335	1	43899124	43899628	504	4	13.276	11.942	11.123	9.687	-0.17	0.999929	29.483	24.402	19.983	21	0	0	0				MergedReg chr1 #335	1	1	1	1
834	1	105487048	105487680	632	2	5.361	6.412	3.122	5.9	-0.17	0.999929	11.391	14.538	6.869	15	0	0	0				MergedReg chr1 #834	1	1	0	0
851	1	106602929	106603643	714	4	8.041	8.52	6.415	6.095	-0.17	0.999929	14.072	16.614	13.738	15	0	0	1	Bcl2	111004	in gene	MergedReg chr1 #851	1	1	1	1
1132	1	136331780	136332125	345	1	14.607	12.928	10.991	9.1	-0.17	0.999929	32.163	31.671	24.354	18	0	0	1	Camsap2	14152	in gene	MergedReg chr1 #1132	0	1	0	0
1706	1	194885700	194886009	309	1	4.914	6.461	3.122	3.833	-0.17	0.999929	7.371	11.422	5.62	5	0	0	0				MergedReg chr1 #1706	0	1	0	0
1707	1	194938664	194939291	627	4	9.028	7.843	6.245	7.263	-0.17	0.999929	20.102	15.576	13.738	14	0	1	1	Cd34	156	in gene	MergedReg chr1 #1707	1	1	1	1
1957	10	31295789	31296113	324	1	5.83	4.206	2.56	2	-0.17	0.999929	8.041	9.346	6.245	3	0	0	0				MergedReg chr10 #1957	1	0	0	0
2013	10	40302170	40302571	401	4	19.02	21.207	14.363	19.846	-0.17	0.999929	33.504	34.786	22.481	29	1	1	1	Amd1	-182	upstream	MergedReg chr10 #2013	1	1	1	1
2129	10	56114945	56116049	1104	4	26.606	28.251	22.756	26.971	-0.17	0.999929	51.595	52.959	47.459	49	1	0	2	D630037F22Rik, Msl3l2	113192, 8580	in gene, in gene	MergedReg chr10 #2129	1	1	1	1
2326	10	74938907	74939174	267	1	4.318	5.884	3.886	2.4	-0.17	0.999929	10.721	9.865	8.118	5	0	0	0				MergedReg chr10 #2326	0	1	0	0
2769	10	95957528	95957856	328	1	4.142	6.325	2.56	3.273	-0.17	0.999929	8.711	10.903	4.371	6	0	0	1	Eea1	17029	in gene	MergedReg chr10 #2769	0	1	0	0
3298	11	20460209	20460886	677	4	13.529	15.724	11.865	12.714	-0.17	0.999929	30.823	29.595	34.346	24	0	0	0				MergedReg chr11 #3298	1	1	1	1
3387	11	30289713	30290188	475	3	9.515	7.926	5.079	6.467	-0.17	0.999929	15.412	14.538	9.367	12	0	0	0				MergedReg chr11 #3387	1	1	0	1
3495	11	36989347	36989609	262	2	18.008	13.175	12.489	10.125	-0.17	0.999929	26.133	18.691	16.861	14	0	0	0				MergedReg chr11 #3495	1	1	0	0
3499	11	39794167	39794715	548	1	8.041	7.727	6.869	4.733	-0.17	0.999929	18.762	16.095	19.358	11	0	0	0				MergedReg chr11 #3499	0	1	0	0
4109	11	75573191	75573539	348	3	16.752	15.482	12.376	13.818	-0.17	0.999929	22.112	29.075	19.358	25	0	0	1	Slc43a2	41671	in gene	MergedReg chr11 #4109	1	1	1	0
5043	11	118401483	118402266	783	4	19.348	20.314	16.834	18.5	-0.17	0.999929	36.184	45.171	34.346	37	0	1	2	Lgals3bp, Cant1	57, 17244	in gene, downstream	MergedReg chr11 #5043	1	1	1	1
5188	12	4523826	4524171	345	1	6.092	5.617	2.061	3.636	-0.17	0.999929	10.721	8.826	4.996	7	0	0	0				MergedReg chr12 #5188	0	1	0	0
5227	12	8536335	8536695	360	1	8.711	8.449	6.415	5.182	-0.17	0.999929	16.082	14.018	12.489	9	0	0	1	Slc7a15	62551	in gene	MergedReg chr12 #5227	1	0	0	0
5599	12	58214174	58214716	542	4	14.623	14.843	11.681	11.941	-0.17	0.999929	32.833	28.556	26.227	26	0	1	1	Sstr1	2641	in gene	MergedReg chr12 #5599	1	1	1	1
6036	12	103313367	103314446	1079	4	18.486	20.875	17.393	17.559	-0.17	0.999929	41.544	37.383	36.843	35	0	1	2	Fam181a, Asb2	-1053, 42095	upstream, downstream	MergedReg chr12 #6036	1	1	1	1
6292	13	3221667	3222065	398	2	5.416	4.976	3.122	3.182	-0.17	0.999929	12.061	8.307	6.245	6	0	0	0				MergedReg chr13 #6292	1	1	0	0
6357	13	12442376	12442622	246	1	9.86	8.53	4.996	8.143	-0.17	0.999929	13.401	13.499	8.118	16	0	0	2	Heatr1, Lgals8	47124, 19239	downstream, in gene	MergedReg chr13 #6357	1	0	0	0
6618	13	35989424	35989683	259	1	5.863	9.281	4.788	5.5	-0.17	0.999929	10.721	17.653	8.118	11	0	1	2	Lyrm4, Gm4024	127804, 1989	in gene, downstream	MergedReg chr13 #6618	0	1	0	0
6777	13	51099874	51101148	1274	4	14.965	13.699	12.601	11.692	-0.17	0.999929	32.833	36.344	31.223	27	1	2	2	9430083A17Rik, Spin1	216, -387	in gene, upstream	MergedReg chr13 #6777	1	1	1	1
6953	13	62684368	62685293	925	4	31.239	31.295	29.264	26.241	-0.17	0.999929	84.429	86.707	85.552	67	0	0	0				MergedReg chr13 #6953	1	1	1	1
7066	13	73263315	73263757	442	3	9.046	8.085	5.085	6.429	-0.17	0.999929	17.422	12.98	9.367	13	1	0	1	Irx4	3039	in gene	MergedReg chr13 #7066	1	1	1	0
7080	13	73692444	73692972	528	4	17.54	15.301	13.555	12.941	-0.17	0.999929	38.194	34.786	31.223	41	0	1	2	Slc6a19, 5430425J12Rik	7987, -7118	in gene, upstream	MergedReg chr13 #7080	1	1	1	1
7176	13	84348002	84348328	326	2	24.994	23.52	19.546	24.2	-0.17	0.999929	44.895	41.536	29.974	36	0	0	0				MergedReg chr13 #7176	1	1	0	0
7569	14	17172275	17173029	754	4	9.269	9.605	7.077	8.875	-0.17	0.999929	19.432	18.172	16.236	17	1	0	0				MergedReg chr14 #7569	1	1	1	1
7882	14	47598027	47598282	255	1	8.627	8.242	4.293	4.375	-0.17	0.999929	11.391	13.499	7.494	6	0	0	0				MergedReg chr14 #7882	1	0	0	0
7911	14	50976605	50976951	346	3	15.473	14.585	11.467	10.818	-0.17	0.999929	31.493	28.556	23.105	23	0	0	0				MergedReg chr14 #7911	1	1	1	0
8421	14	117930557	117931317	760	2	6.282	6.295	5.282	4.636	-0.17	0.999929	16.082	16.614	8.118	7	0	0	1	Gpc6	1005622	in gene	MergedReg chr14 #8421	1	1	0	0
8524	15	6708350	6709756	1406	5	22.462	17.877	17.599	17.864	-0.17	0.999929	51.595	36.863	31.848	45	1	1	1	Rictor	672	in gene	MergedReg chr15 #8524	1	1	1	1
8824	15	53310828	53311389	561	4	11.549	11.819	9.22	7.588	-0.17	0.999929	32.833	29.075	24.354	21	0	0	1	Ext1	35075	in gene	MergedReg chr15 #8824	1	1	1	1
8875	15	58976586	58976989	403	3	11.391	11.552	6.505	10.667	-0.17	0.999929	20.772	18.172	9.367	19	0	0	1	Mtss1	105239	in gene	MergedReg chr15 #8875	1	1	0	1
8931	15	67019015	67019484	469	2	5.408	6.787	4.104	4.643	-0.17	0.999929	10.721	12.98	6.245	9	0	0	0				MergedReg chr15 #8931	1	1	0	0
8940	15	68286831	68287441	610	4	13.225	10.985	8.907	10.444	-0.17	0.999929	24.793	15.576	17.485	27	0	0	0				MergedReg chr15 #8940	1	1	1	1
8994	15	74472463	74472937	474	3	9.47	8.065	4.788	7.267	-0.17	0.999929	16.082	15.057	7.494	16	0	0	0				MergedReg chr15 #8994	1	1	0	1
9123	15	78599158	78599506	348	1	12.975	11.706	10.219	8	-0.17	0.999929	21.442	16.614	14.363	16	0	1	1	Cyth4	2285	in gene	MergedReg chr15 #9123	1	0	0	0
9684	16	4635611	4635880	269	1	15.858	17.826	12.489	14.222	-0.17	0.999929	21.442	23.364	16.861	18	0	1	2	Coro7, Vasn	43975, -4200	in gene, upstream	MergedReg chr16 #9684	0	1	0	0
9745	16	8736007	8736473	466	2	20.629	20.434	17.619	15.928	-0.17	0.999929	34.844	32.191	33.097	29	0	1	1	Usp7	2102	in gene	MergedReg chr16 #9745	1	1	0	0
9760	16	10526820	10527462	642	4	13.803	13.759	11.428	12.4	-0.17	0.999929	27.473	29.075	24.979	29	0	0	2	Ciita, Dexi	47069, 15913	in gene, downstream	MergedReg chr16 #9760	1	1	1	1
10047	16	30510445	30510967	522	4	19.935	19.113	15.651	16.812	-0.17	0.999929	44.225	40.498	30.599	34	1	0	1	Tmem44	39872	downstream	MergedReg chr16 #10047	1	1	1	1
10776	17	21008614	21010141	1527	4	21.685	23.552	21.843	17.553	-0.17	0.999929	67.677	71.131	60.573	59	1	1	1	Zfp160	436	in gene	MergedReg chr17 #10776	1	1	1	1
10899	17	25426202	25426562	360	2	8.878	8.048	6.661	5	-0.17	0.999929	14.072	17.134	9.991	11	0	0	1	Cacna1h	7401	in gene	MergedReg chr17 #10899	1	1	0	0
11144	17	33089278	33089895	617	4	34.207	29.88	28.226	26.2	-0.17	0.999929	87.109	67.496	69.94	62	0	1	1	Zfp563	219	in gene	MergedReg chr17 #11144	1	1	1	1
11511	17	55970464	55970945	481	4	19.935	19.567	18.07	14.875	-0.17	0.999929	31.493	32.191	24.979	29	1	1	2	Ccdc94, Shd	11517, 222	downstream, in gene	MergedReg chr17 #11511	1	1	1	1
11644	17	67133488	67133980	492	4	10.185	7.788	6.12	6.667	-0.17	0.999929	17.422	15.057	10.616	14	0	0	1	Ptprm	220725	in gene	MergedReg chr17 #11644	1	1	1	1
11715	17	73882173	73882582	409	3	15.515	13.18	11.577	7.615	-0.17	0.999929	39.534	32.191	29.35	15	0	0	1	Xdh	67805	downstream	MergedReg chr17 #11715	1	1	1	0
12025	18	20874817	20875401	584	4	20.102	16.528	16.652	12.556	-0.17	0.999929	47.575	38.94	33.721	30	0	0	1	Trappc8	20969	in gene	MergedReg chr18 #12025	1	1	1	1
12113	18	32398461	32399082	621	3	7.739	8.93	7.494	4.6	-0.17	0.999929	12.061	14.018	13.738	10	0	0	1	Bin1	21554	in gene	MergedReg chr18 #12113	1	1	1	0
12305	18	42011050	42011308	258	1	15.83	11.682	11.318	9.25	-0.17	0.999929	24.793	17.134	15.612	15	0	0	0				MergedReg chr18 #12305	1	0	0	0
12747	18	82691232	82691754	522	4	17.067	21.104	15.281	16.118	-0.17	0.999929	28.813	33.748	24.979	28	0	1	1	Zfp236	1241	in gene	MergedReg chr18 #12747	1	1	1	1
12777	18	84520995	84521272	277	1	3.769	3.829	2.108	1.857	-0.17	0.999929	6.031	5.711	3.747	4	0	0	1	Zfp407	68371	in gene	MergedReg chr18 #12777	0	1	0	0
12930	19	5843981	5844597	616	3	25.851	28.966	26.523	21.263	-0.17	0.999929	45.565	45.171	41.839	37	0	2	3	Neat1, Gm9783, Frmd8	1189, -1334, 30919	in gene, upstream, downstream	MergedReg chr19 #12930	1	1	1	0
13100	19	10709116	10710205	1089	4	22.329	21.028	19.652	18.242	-0.17	0.999929	55.616	57.112	53.704	60	0	0	2	Vps37c, Cd5	20845, 29314	in gene, downstream	MergedReg chr19 #13100	1	1	1	1
13694	2	4651407	4652161	754	4	17.143	18.886	15.169	16.542	-0.17	0.999929	39.534	36.344	34.97	34	0	1	1	Prpf18	302	in gene	MergedReg chr2 #13694	1	1	1	1
13911	2	25574419	25575267	848	4	36.655	35.729	32.935	30.741	-0.17	0.999929	90.459	110.071	102.412	87	1	2	4	Mamdc4, Phpt1, Gm996, Rabl6	-3527, 28, 5256, 33603	upstream, in gene, downstream, downstream	MergedReg chr2 #13911	1	1	1	1
13952	2	26458453	26458755	302	2	10.788	10.748	8.93	6.4	-0.17	0.999929	16.082	15.576	12.489	10	0	0	2	0610009E02Rik, Notch1	12908, 45218	in gene, in gene	MergedReg chr2 #13952	1	1	0	0
14246	2	36041125	36041407	282	2	15.244	13.175	12.099	10	-0.17	0.999929	23.452	22.326	21.856	13	0	0	2	Ndufa8, Morn5	8026, -8207	in gene, upstream	MergedReg chr2 #14246	1	1	0	0
14262	2	37702028	37703076	1048	4	17.117	18.345	17.334	13.636	-0.17	0.999929	32.833	29.595	36.843	24	1	0	0				MergedReg chr2 #14262	1	1	1	1
14303	2	39373162	39373582	420	2	23.143	16.255	15.948	15.769	-0.17	0.999929	44.895	30.633	30.599	34	0	0	0				MergedReg chr2 #14303	1	1	0	0
14420	2	60962478	60963383	905	4	16.728	15.947	13.537	14.5	-0.17	0.999929	37.524	28.037	22.481	28	1	1	2	Rbms1, Gm13582	274, 12221	in gene, downstream	MergedReg chr2 #14420	1	1	1	1
14588	2	83397407	83397709	302	1	5.696	3.946	2.775	3.571	-0.17	0.999929	12.731	7.269	4.996	6	0	0	0				MergedReg chr2 #14588	1	0	0	0
14726	2	94024869	94025156	287	1	9.158	9.057	5.481	5.333	-0.17	0.999929	13.401	19.21	10.616	8	0	0	1	Hsd17b12	132897	downstream	MergedReg chr2 #14726	1	0	0	0
15137	2	131062898	131063200	302	1	4.556	3.427	1.186	2.667	-0.17	0.999929	8.711	7.269	1.873	4	0	1	2	Adam33, Siglec1	765, 23716	in gene, downstream	MergedReg chr2 #15137	1	0	0	0
15213	2	138245860	138246251	391	1	6.533	5.538	3.851	3.75	-0.17	0.999929	16.082	11.942	9.991	9	0	0	0				MergedReg chr2 #15213	1	0	0	0
15632	2	165987134	165987397	263	1	9.604	8.48	7.216	4.111	-0.17	0.999929	16.752	16.095	14.363	9	0	1	1	Ncoa3	-5372	upstream	MergedReg chr2 #15632	0	1	0	0
15649	2	166678921	166679472	551	2	7.962	7.177	5.694	6.824	-0.17	0.999929	14.072	12.461	13.114	13	0	0	1	Prex1	34636	in gene	MergedReg chr2 #15649	1	1	0	0
15680	2	167660658	167661025	367	3	18.259	18.475	16.392	11.083	-0.17	0.999929	30.823	26.479	26.227	19	0	1	1	Tmem189	703	in gene	MergedReg chr2 #15680	1	1	1	0
15754	2	172854353	172854759	406	2	8.608	8.906	6.533	5.538	-0.17	0.999929	13.401	14.018	9.367	9	0	0	0				MergedReg chr2 #15754	1	1	0	0
15913	2	181864013	181865036	1023	4	39.073	37.35	34.56	35.25	-0.17	0.999929	108.551	98.129	96.792	98	1	2	3	Pcmtd2, 2810410D24Rik, Polr3k	26621, -296, 164	downstream, upstream, in gene	MergedReg chr2 #15913	1	1	1	1
16085	3	32356548	32356889	341	1	7.304	5.504	4.434	5.111	-0.17	0.999929	12.061	11.942	8.742	8	0	0	2	Zmat3, 4930429B21Rik	8947, -8771	in gene, upstream	MergedReg chr3 #16085	1	0	0	0
16200	3	51156987	51157457	470	1	11.168	7.407	6.703	6.571	-0.17	0.999929	21.442	13.499	14.363	15	0	0	0				MergedReg chr3 #16200	1	0	0	0
16327	3	65108978	65109919	941	4	21.304	22.272	20.198	18.448	-0.17	0.999929	59.636	60.747	51.831	56	0	1	1	Kcnab1	-195	upstream	MergedReg chr3 #16327	1	1	1	1
16434	3	82903627	82904706	1079	4	7.528	6.414	4.775	6.176	-0.17	0.999929	14.742	15.057	10.616	16	1	1	2	4930564K09Rik, Lrat	27461, -192	in gene, upstream	MergedReg chr3 #16434	1	1	1	1
16493	3	87161291	87161576	285	1	9.753	12.172	8.534	7.556	-0.17	0.999929	14.072	15.057	13.114	13	0	0	1	Kirrel	13314	in gene	MergedReg chr3 #16493	0	1	0	0
16500	3	87565885	87566402	517	3	13.835	14.965	10.616	12.823	-0.17	0.999929	30.153	32.191	25.603	26	0	0	1	Etv3l	11384	downstream	MergedReg chr3 #16500	1	1	0	1
16678	3	94465630	94466190	560	2	10.423	9.634	8.083	7.667	-0.17	0.999929	22.782	16.095	13.738	19	0	0	1	Riiad1	7681	in gene	MergedReg chr3 #16678	1	1	0	0
16896	3	107505696	107506419	723	3	10.371	9.052	8.09	7.217	-0.17	0.999929	30.823	23.883	19.358	18	0	0	1	Slc6a17	11961	in gene	MergedReg chr3 #16896	1	1	1	0
17003	3	118561884	118562817	933	4	27.651	26.462	21.981	26	-0.17	0.999929	60.976	63.862	50.582	63	0	1	1	Dpyd	172	in gene	MergedReg chr3 #17003	1	1	1	1
17144	3	132880734	132881240	506	2	8.041	5.85	4.829	4	-0.17	0.999929	18.762	10.903	8.742	9	0	0	1	Npnt	69304	downstream	MergedReg chr3 #17144	1	1	0	0
17298	3	152396393	152396731	338	4	22.715	22.689	19.733	20.4	-0.17	0.999929	42.214	36.863	36.219	41	1	1	2	Usp33, Zzz3	50084, 552	downstream, in gene	MergedReg chr3 #17298	1	1	1	1
17404	4	9184754	9185023	269	1	5.026	4.997	1.951	3.167	-0.17	0.999929	8.041	7.269	4.371	5	0	0	0				MergedReg chr4 #17404	0	1	0	0
17598	4	39344865	39345220	355	1	5.056	3.729	2.384	1.778	-0.17	0.999929	12.061	8.826	6.869	5	0	0	0				MergedReg chr4 #17598	0	1	0	0
17887	4	62705252	62706011	759	4	13.023	13.138	10.426	11.522	-0.17	0.999929	20.772	26.998	22.481	19	0	0	1	Rgs3	145784	downstream	MergedReg chr4 #17887	1	1	1	1
17916	4	63559388	63559744	356	1	13.513	15.576	10.616	12.833	-0.17	0.999929	21.442	28.037	16.236	19	0	1	2	Atp6v1g1, 6330416G13Rik	14801, -794	downstream, upstream	MergedReg chr4 #17916	0	1	0	0
18165	4	106561833	106562572	739	2	9.002	11.197	6.923	8.565	-0.17	0.999929	17.422	22.326	16.236	19	0	1	1	Dhcr24	1164	in gene	MergedReg chr4 #18165	1	1	0	0
18384	4	118620563	118621620	1057	4	15.655	14.569	13.909	11.97	-0.17	0.999929	36.184	29.075	28.725	31	1	3	3	Wdr65, Ebna1bp2, D4Ertd617e	-686, 292, -5313	upstream, in gene, upstream	MergedReg chr4 #18384	1	1	1	1
18387	4	119008555	119008804	249	1	16.417	16.03	11.24	14.875	-0.17	0.999929	23.452	23.883	16.236	22	0	0	0				MergedReg chr4 #18387	1	0	0	0
18443	4	120875902	120876198	296	3	11.257	10.28	6.619	8.4	-0.17	0.999929	20.772	16.614	11.24	13	0	1	1	Rims3	-1819	upstream	MergedReg chr4 #18443	1	1	0	1
18855	4	139311768	139312021	253	1	14.323	12.85	10.694	9.75	-0.17	0.999929	21.442	21.287	18.734	16	0	2	2	Pqlc2, Akr7a5	-1194, 1150	upstream, in gene	MergedReg chr4 #18855	0	1	0	0
19134	4	154245340	154245700	360	1	11.894	10.557	7.181	10.667	-0.17	0.999929	14.742	17.653	11.24	17	0	0	1	Megf6	74807	in gene	MergedReg chr4 #19134	1	0	0	0
19285	5	9111801	9112071	270	2	19.879	16.095	15.542	11.778	-0.17	0.999929	40.204	36.344	35.594	26	0	0	2	Tmem243, Dmtf1	11199, 49840	in gene, downstream	MergedReg chr5 #19285	1	1	0	0
19293	5	12383067	12384039	972	4	30.261	29.092	26.026	26.29	-0.17	0.999929	85.769	93.976	69.316	82	1	1	1	Sema3d	387	in gene	MergedReg chr5 #19293	1	1	1	1
19426	5	25848172	25848500	328	2	12.932	11.526	9.242	9.889	-0.17	0.999929	20.772	22.326	16.861	16	0	0	1	Actr3b	88310	in gene	MergedReg chr5 #19426	1	0	1	0
19870	5	73500894	73501508	614	4	14.406	11.604	10.023	11	-0.17	0.999929	34.844	23.364	21.856	28	0	0	1	Dcun1d4	20146	in gene	MergedReg chr5 #19870	1	1	1	1
20035	5	97935180	97935959	779	4	10.609	10.233	7.389	9.708	-0.17	0.999929	24.793	22.845	14.987	24	1	0	1	Antxr2	95393	in gene	MergedReg chr5 #20035	1	1	1	1
20136	5	106343857	106344138	281	1	6.254	4.327	2.359	3.5	-0.17	0.999929	12.061	9.346	3.747	5	0	1	1	4930458A03Rik	-7538	upstream	MergedReg chr5 #20136	1	0	0	0
20169	5	108433716	108434826	1110	4	21.48	23.097	20.893	18.743	-0.17	0.999929	64.327	60.747	61.822	53	1	1	3	Pde6b, Atp5k, Mfsd7a	45898, 107, 14620	downstream, in gene, downstream	MergedReg chr5 #20169	1	1	1	1
20645	5	130023855	130024436	581	3	17.385	18.057	17.901	11.278	-0.17	0.999929	34.173	29.595	31.848	22	0	2	2	Asl, Crcp	186, -5161	in gene, upstream	MergedReg chr5 #20645	1	1	1	0
21036	5	151142919	151143500	581	3	12.62	12.057	10.061	8.333	-0.17	0.999929	20.102	21.806	13.738	17	0	0	1	Stard13	46984	in gene	MergedReg chr5 #21036	1	1	1	0
21048	6	3340890	3341475	585	4	13.86	13.745	11.832	9.789	-0.17	0.999929	26.803	27.518	19.358	17	0	0	1	Gm20559	4887	in gene	MergedReg chr6 #21048	1	1	1	1
21053	6	3512726	3513013	287	2	23.825	23.595	19.983	17.333	-0.17	0.999929	38.864	42.055	34.97	30	0	0	1	Ccdc132	14476	in gene	MergedReg chr6 #21053	1	1	0	0
21093	6	7692591	7693468	877	4	28.416	29.633	25.511	25.815	-0.17	0.999929	50.255	51.92	48.708	45	1	1	1	Asns	153	in gene	MergedReg chr6 #21093	1	1	1	1
21356	6	41543048	41544041	993	4	19.346	20.869	17.525	17	-0.17	0.999929	36.184	34.786	29.35	41	0	8	18	Tcrb, Trbd1, Trbj1-1, Trbj1-2, Trbj1-3, Trbj1-4, Trbj1-5, Trbj1-6, Trbj1-7, Trbc1, Trbd2, Trbj2-1, Trbj2-2, Trbj2-3, Trbj2-4, Trbj2-5, Trbj2-7, Trbc2	652248, 10343, 9680, 9543, 9221, 8733, 8460, 7990, 7902, 5325, 1381, 790, 587, 321, 182, 91, -266, -3186	in gene, downstream, downstream, downstream, downstream, downstream, downstream, downstream, downstream, downstream, downstream, downstream, downstream, downstream, downstream, downstream, upstream, upstream	MergedReg chr6 #21356	1	1	1	1
21495	6	55335966	55336535	569	4	14.853	12.692	11.275	10.556	-0.17	0.999929	29.483	28.556	20.607	22	0	1	1	Aqp1	-49	upstream	MergedReg chr6 #21495	1	1	1	1
21509	6	56691409	56691740	331	1	8.577	7.373	5.745	5	-0.17	0.999929	16.082	15.576	13.114	13	0	0	1	Lsm5	13125	downstream	MergedReg chr6 #21509	0	1	0	0
21514	6	56840646	56841037	391	2	10.777	9.086	7.806	6.333	-0.17	0.999929	23.452	14.018	10.616	10	0	0	1	Fkbp9	8782	in gene	MergedReg chr6 #21514	0	1	1	0
21525	6	57858636	57858898	262	1	7.957	7.009	4.683	5.125	-0.17	0.999929	10.051	11.942	6.869	9	0	0	0				MergedReg chr6 #21525	1	0	0	0
21548	6	61233560	61234025	465	3	8.577	6.888	4.538	6.4	-0.17	0.999929	14.742	9.346	8.118	15	0	0	1	Ccser1	53467	in gene	MergedReg chr6 #21548	1	1	0	1
21578	6	67375827	67376337	510	3	9.632	8.794	7.298	7.375	-0.17	0.999929	15.412	14.018	11.24	15	1	1	1	Il12rb2	55	in gene	MergedReg chr6 #21578	1	1	0	1
21626	6	72512477	72513210	733	4	11.974	14.041	11.458	10.565	-0.17	0.999929	20.102	22.845	16.861	16	0	0	1	Sh2d6	7807	downstream	MergedReg chr6 #21626	1	1	1	1
22179	6	120716560	120716892	332	2	8.912	8.307	5.058	5.7	-0.17	0.999929	14.742	17.134	10.616	12	0	0	1	Cecr2	50305	in gene	MergedReg chr6 #22179	1	1	0	0
22214	6	122821251	122821525	274	1	33.587	26.285	27.008	22.375	-0.17	0.999929	52.935	39.979	36.843	41	0	1	1	Foxj2	1204	in gene	MergedReg chr6 #22214	1	0	0	0
22597	7	7171237	7172176	939	4	34.636	33.766	30.362	29.276	-0.17	0.999929	85.769	87.745	84.303	82	0	1	1	Zfp418	353	in gene	MergedReg chr7 #22597	1	1	1	1
22763	7	24174966	24175363	397	4	17.783	15.456	13.162	12.308	-0.17	0.999929	38.194	29.595	23.73	23	0	1	1	Zfp114	119	in gene	MergedReg chr7 #22763	1	1	1	1
22781	7	24481631	24482048	417	4	22.112	19.285	18.065	17.714	-0.17	0.999929	40.874	34.267	34.97	31	1	1	2	Plaur, Cadm4	19339, -184	downstream, upstream	MergedReg chr7 #22781	1	1	1	1
22966	7	30184032	30184389	357	2	13.234	11.985	7.962	10.167	-0.17	0.999929	28.143	21.287	13.738	19	0	1	3	Gm5113, Cox7a1, Capns1	14288, 39, 10838	downstream, in gene, downstream	MergedReg chr7 #22966	1	1	0	0
23028	7	34652891	34653265	374	2	14.072	12.591	10.564	9.667	-0.17	0.999929	35.514	26.998	24.354	21	1	1	1	Kctd15	-237	upstream	MergedReg chr7 #23028	1	1	0	0
23029	7	34653909	34654242	333	3	21.381	19.541	13.341	20.091	-0.17	0.999929	27.473	27.518	20.607	30	1	1	1	Kctd15	-1234	upstream	MergedReg chr7 #23029	1	1	0	1
23139	7	43919760	43920115	355	4	33.26	29.17	25.092	25.909	-0.17	0.999929	70.357	58.151	51.206	55	0	0	0				MergedReg chr7 #23139	1	1	1	1
23141	7	44304444	44305649	1205	4	54.082	55.541	51.913	46.658	-0.17	0.999929	121.953	120.974	118.024	139	1	2	2	Clec11a, Shank1	1913, -5218	in gene, upstream	MergedReg chr7 #23141	1	1	1	1
23240	7	46628366	46629277	911	3	9.788	7.677	6.111	7.786	-0.17	0.999929	19.432	16.095	12.489	14	0	0	1	Sergef	10986	in gene	MergedReg chr7 #23240	1	1	0	1
23340	7	62418779	62420121	1342	4	10.594	10.829	10.036	8.024	-0.17	0.999929	20.102	21.806	19.358	18	1	1	1	Mkrn3	689	in gene	MergedReg chr7 #23340	1	1	1	1
23347	7	63671957	63672429	472	4	13.937	12.149	9.658	10	-0.17	0.999929	34.844	35.825	26.227	29	0	0	1	Otud7a	227421	in gene	MergedReg chr7 #23347	1	1	1	1
23637	7	90280473	90280777	304	1	12.128	9.865	8.555	8	-0.17	0.999929	20.102	16.614	14.363	14	0	0	0				MergedReg chr7 #23637	1	0	0	0
23894	7	109174895	109175725	830	1	8.505	5.012	5.044	5.769	-0.17	0.999929	14.742	7.788	13.738	12	1	1	1	Lmo1	-5002	upstream	MergedReg chr7 #23894	1	0	0	0
24114	7	123031371	123031800	429	2	14.999	13.06	11.48	9.231	-0.17	0.999929	34.173	28.037	28.101	22	0	1	1	LOC101056011	489	in gene	MergedReg chr7 #24114	1	1	0	0
24121	7	123377651	123378705	1054	4	30.234	28.808	26.474	27.121	-0.17	0.999929	78.398	73.207	74.936	67	1	1	2	Arhgap17, Lcmt1	-8263, 196	upstream, in gene	MergedReg chr7 #24121	1	1	1	1
24406	7	140954978	140955272	294	1	11.019	10.788	8.465	8.444	-0.17	0.999929	20.772	23.364	16.861	15	0	2	3	Athl1, Ifitm5, Ifitm2	13544, -4886, 836	downstream, upstream, in gene	MergedReg chr7 #24406	0	1	0	0
24562	8	3672006	3672698	692	4	56.19	52.415	45.913	48.952	-0.17	0.999929	114.582	113.705	105.534	101	0	1	4	1810033B17Rik, BB094273, Trappc5, Fcer2a	6590, 14900, -4125, 21822	downstream, downstream, upstream, downstream	MergedReg chr8 #24562	1	1	1	1
24590	8	8947622	8948015	393	1	6.142	3.937	2.55	2.636	-0.17	0.999929	9.381	6.23	4.371	5	0	0	0				MergedReg chr8 #24590	1	0	0	0
24669	8	13253985	13254418	433	4	21.339	18.931	16.38	14.154	-0.17	0.999929	44.225	34.786	32.472	30	0	1	3	Adprhl1, Dcun1d2, E330037G11Rik	-39, 33925, 11517	upstream, downstream, downstream	MergedReg chr8 #24669	1	1	1	1
24737	8	18950075	18951278	1203	4	27.385	23.296	21.758	22.553	-0.17	0.999929	46.235	43.094	43.088	45	1	1	1	Xkr5	297	in gene	MergedReg chr8 #24737	1	1	1	1
25153	8	70166692	70167119	427	4	17.473	17.134	14.363	13.769	-0.17	0.999929	42.214	42.055	37.468	31	0	1	2	Mef2b, Tmem161a	14127, -5506	in gene, upstream	MergedReg chr8 #25153	1	1	1	1
25245	8	71719096	71719666	570	4	16.566	14.913	11.622	15.167	-0.17	0.999929	34.173	25.96	20.607	32	0	0	1	Fcho1	6300	in gene	MergedReg chr8 #25245	1	1	1	1
25277	8	73161754	73162534	780	4	10.614	9.304	7.344	8.958	-0.17	0.999929	20.102	18.691	14.363	17	0	0	1	Large	190412	in gene	MergedReg chr8 #25277	1	1	1	1
25354	8	83177673	83178605	932	4	10.929	10.796	9.345	9.172	-0.17	0.999929	26.133	22.845	17.485	19	0	0	1	Tbc1d9	12787	in gene	MergedReg chr8 #25354	1	1	1	1
25646	8	105484400	105484798	398	4	20.493	15.706	15.403	14.167	-0.17	0.999929	44.225	34.267	34.97	32	0	0	1	Zdhhc1	12271	in gene	MergedReg chr8 #25646	1	1	1	1
25657	8	105622288	105622726	438	4	20.916	18.172	15.567	17.928	-0.17	0.999929	45.565	34.786	31.848	34	0	0	3	Fam65a, Mir1966, Gm5914	17278, 7041, 15371	downstream, downstream, downstream	MergedReg chr8 #25657	1	1	1	1
26179	9	18721882	18722279	397	1	5.515	6.19	3.07	4.308	-0.17	0.999929	10.051	16.614	8.118	11	0	0	0				MergedReg chr9 #26179	0	1	0	0
26320	9	29961561	29962101	540	3	10.8	10.201	7.898	7.706	-0.17	0.999929	19.432	16.095	14.363	18	0	1	1	Ntm	1298	in gene	MergedReg chr9 #26320	1	1	0	1
26843	9	65153088	65153525	437	4	11.966	10.755	8.609	8.357	-0.17	0.999929	19.432	19.73	17.485	15	0	0	1	Igdcc3	12117	in gene	MergedReg chr9 #26843	1	1	1	1
27072	9	86743211	86743879	668	4	12.731	12.782	10.675	10.2	-0.17	0.999929	32.163	22.326	18.734	18	0	1	1	Prss35	-88	upstream	MergedReg chr9 #27072	1	1	1	1
27106	9	89678987	89679427	440	4	21.49	21.398	18.59	21.417	-0.17	0.999929	54.276	53.478	40.59	49	0	0	0				MergedReg chr9 #27106	1	1	1	1
27681	X	13845333	13846151	818	3	9.536	8.367	7.47	6.88	-0.17	0.999929	21.442	17.134	12.489	13	1	1	1	Cask	799	in gene	MergedReg chrX #27681	1	1	1	0
28180	X	150440559	150441365	806	4	15.84	17.632	13.314	14.08	-0.17	0.999929	38.864	36.863	28.725	36	0	0	1	Tmem29	18188	in gene	MergedReg chrX #28180	1	1	1	1
28279	X	167328629	167329009	380	1	5.64	5.668	4.996	3.25	-0.17	0.999929	10.051	10.903	9.991	6	0	1	1	Tlr7	1709	in gene	MergedReg chrX #28279	0	1	0	0
24	1	7112915	7113407	492	1	6.969	9.484	6.536	5.6	-0.16	0.999929	17.422	17.653	13.114	9	0	0	1	Pcmtd1	24241	in gene	MergedReg chr1 #24	0	1	0	0
31	1	9545181	9546602	1421	4	34.412	32.917	31.889	28.8	-0.16	0.999929	115.922	92.937	94.294	86	1	2	2	Rrs1, Adhfe1	483, -2155	in gene, upstream	MergedReg chr1 #31	1	1	1	1
164	1	25793990	25794378	388	2	6.533	6.403	4.84	3.25	-0.16	0.999929	10.721	10.384	6.869	5	0	0	1	Bai3	35523	in gene	MergedReg chr1 #164	1	1	0	0
194	1	34459411	34460128	717	4	11.479	12.167	10.317	9.391	-0.16	0.999929	19.432	25.441	19.358	16	1	1	1	Ptpn18	23	in gene	MergedReg chr1 #194	1	1	1	1
493	1	64795399	64795837	438	2	10.566	7.868	7.542	7.077	-0.16	0.999929	28.143	20.249	17.485	12	0	0	1	Plekhm3	161206	in gene	MergedReg chr1 #493	1	1	0	0
521	1	67642562	67642868	306	1	8.413	5.654	4.232	4.625	-0.16	0.999929	16.082	10.384	9.367	8	0	0	0				MergedReg chr1 #521	1	0	0	0
660	1	85736200	85736749	549	4	16.042	14.752	12.232	12.588	-0.16	0.999929	40.204	29.595	27.476	22	0	1	1	A630001G21Rik	132	in gene	MergedReg chr1 #660	1	1	1	1
966	1	128457063	128457477	414	1	5.309	3.555	2.997	2.545	-0.16	0.999929	11.391	6.75	5.62	4	0	0	0				MergedReg chr1 #966	1	0	0	0
1178	1	144003714	144004578	864	4	34.968	33.191	32.472	31.296	-0.16	0.999929	84.429	79.957	85.552	81	1	1	1	Rgs2	3	in gene	MergedReg chr1 #1178	1	1	1	1
1386	1	170478158	170478588	430	1	8.299	5.751	5.332	5.231	-0.16	0.999929	14.742	8.826	9.991	8	0	0	1	Nos1ap	111476	in gene	MergedReg chr1 #1386	1	0	0	0
1403	1	171122995	171123411	416	4	25.978	26.32	24.198	23.077	-0.16	0.999929	56.956	50.882	49.957	48	0	1	2	1700009P17Rik, Sdhc	1542, 27400	in gene, downstream	MergedReg chr1 #1403	1	1	1	1
1607	1	185493605	185494185	580	2	7.222	6.663	4.822	6.059	-0.16	0.999929	15.412	16.614	11.865	16	0	1	1	5033404E19Rik	-3411	upstream	MergedReg chr1 #1607	1	1	0	0
1906	10	25199677	25200367	690	4	13.675	13.358	12.631	9.591	-0.16	0.999929	35.514	30.114	28.725	25	0	0	1	Akap7	99141	in gene	MergedReg chr10 #1906	1	1	1	1
1980	10	34417538	34418787	1249	5	33.864	32.523	30.679	30.436	-0.16	0.999929	85.769	79.957	74.311	79	1	1	1	Nt5dc1	366	in gene	MergedReg chr10 #1980	1	1	1	1
2266	10	67115782	67116017	235	1	9.19	8.233	4.639	5.857	-0.16	0.999929	16.752	14.018	6.869	13	0	0	0				MergedReg chr10 #2266	1	0	0	0
2276	10	67979407	67979979	572	4	15.598	16.095	11.969	15.167	-0.16	0.999929	33.504	31.152	25.603	36	1	1	1	Rtkn2	95	in gene	MergedReg chr10 #2276	1	1	1	1
2343	10	75589364	75589746	382	1	10.442	11.898	7.962	9.583	-0.16	0.999929	19.432	21.287	12.489	18	0	1	2	Ggt1, Ggt5	15962, 174	downstream, in gene	MergedReg chr10 #2343	0	1	0	0
2421	10	78352257	78352875	618	4	31.775	27.217	24.946	29.737	-0.16	0.999929	56.286	49.324	38.092	47	1	1	1	Agpat3	-866	upstream	MergedReg chr10 #2421	1	1	1	1
2603	10	82240737	82241602	865	4	32.833	31.537	31.385	26.111	-0.16	0.999929	79.738	83.072	77.434	60	0	1	1	Zfp938	106	in gene	MergedReg chr10 #2603	1	1	1	1
2657	10	85526144	85526738	594	2	8.535	6.121	5.516	6.053	-0.16	0.999929	16.082	12.461	9.367	11	0	0	1	Btbd11	139627	in gene	MergedReg chr10 #2657	1	1	0	0
2818	10	107493400	107494266	866	3	8.636	8.923	8.303	7.48	-0.16	0.999929	27.473	29.075	24.979	24	0	2	2	Myf5, Myf6	-7699, 896	upstream, in gene	MergedReg chr10 #2818	1	1	1	0
2868	10	115314635	115316054	1419	4	29.498	28.58	28.484	24.182	-0.16	0.999929	92.469	79.438	80.556	78	1	2	2	Rab21, Gm10752	247, -302	in gene, upstream	MergedReg chr10 #2868	1	1	1	1
3243	11	12291325	12291655	330	2	10.051	9.346	6.812	6	-0.16	0.999929	15.412	16.614	12.489	11	0	0	1	Cobl	173470	in gene	MergedReg chr11 #3243	1	0	1	0
3352	11	26209927	26210925	998	5	14.244	12.494	11.885	10.677	-0.16	0.999929	31.493	24.922	28.101	26	1	1	1	5730522E02Rik	150	in gene	MergedReg chr11 #3352	1	1	1	1
3397	11	31368811	31370013	1202	4	11.301	10.973	9.941	10.135	-0.16	0.999929	26.133	23.883	21.856	24	1	1	1	Stc2	649	in gene	MergedReg chr11 #3397	1	1	1	1
3404	11	31941042	31941398	356	2	6.457	6.466	5.563	3	-0.16	0.999929	17.422	13.499	11.865	8	0	0	1	Cpeb4	69009	downstream	MergedReg chr11 #3404	1	1	0	0
3445	11	33180630	33180855	225	1	7.945	6.675	5.263	5.571	-0.16	0.999929	12.061	11.942	8.742	12	0	0	0				MergedReg chr11 #3445	1	0	0	0
3466	11	34783366	34783846	480	1	3.931	6.473	4.237	3.231	-0.16	0.999929	7.371	13.499	9.367	8	0	1	1	Dock2	217	in gene	MergedReg chr11 #3466	0	1	0	0
3537	11	44665165	44665490	325	2	8.108	6.853	5.62	3.714	-0.16	0.999929	16.082	10.384	13.738	8	0	0	1	Ebf1	47193	in gene	MergedReg chr11 #3537	1	1	0	0
4108	11	75563921	75564282	361	1	7.188	8.685	4.598	6.818	-0.16	0.999929	12.061	13.499	6.869	13	0	0	1	Slc43a2	32407	in gene	MergedReg chr11 #4108	0	1	0	0
4413	11	89733275	89733790	515	4	11.684	11.228	9.796	7.187	-0.16	0.999929	23.452	21.806	21.232	19	0	0	0				MergedReg chr11 #4413	1	1	1	1
4738	11	103140773	103141202	429	2	11.133	13.02	9.271	9.615	-0.16	0.999929	14.742	18.172	13.738	15	0	0	1	Hexim2	7648	downstream	MergedReg chr11 #4738	1	1	0	0
4763	11	104157788	104158162	374	1	7.259	11.639	7.702	5.25	-0.16	0.999929	19.432	26.479	18.734	10	0	0	1	Crhr1	25093	in gene	MergedReg chr11 #4763	0	1	0	0
4849	11	109320369	109320670	301	3	10.944	10.038	7.355	6.444	-0.16	0.999929	20.102	15.576	13.114	11	0	0	0				MergedReg chr11 #4849	1	1	1	0
5003	11	117135776	117136136	360	2	8.767	9.389	7.337	5.583	-0.16	0.999929	14.072	16.095	14.363	8	0	0	1	Sec14l1	20784	in gene	MergedReg chr11 #5003	1	1	0	0
5177	12	3891258	3891485	227	1	8.137	7.491	6.245	3.857	-0.16	0.999929	12.731	9.346	11.865	6	1	0	1	Dnmt3a	84391	in gene	MergedReg chr12 #5177	1	0	0	0
5193	12	4843316	4844124	808	2	13.011	15.784	13.513	10.88	-0.16	0.999929	36.854	35.306	39.341	23	1	2	2	Fkbp1b, BC068281	-2125, 417	upstream, in gene	MergedReg chr12 #5193	0	1	1	0
5225	12	8394979	8395340	361	1	4.63	9.251	4.485	4.4	-0.16	0.999929	8.711	13.499	7.494	8	0	0	0				MergedReg chr12 #5225	0	1	0	0
5294	12	17366981	17367540	559	3	11.076	13.102	9	11.25	-0.16	0.999929	45.565	44.651	31.223	37	0	0	1	Nol10	18767	in gene	MergedReg chr12 #5294	1	1	0	1
5300	12	17690459	17691222	763	4	19.739	18.085	17.433	12.708	-0.16	0.999929	37.524	31.152	33.097	24	1	1	1	Hpcal1	26	in gene	MergedReg chr12 #5300	1	1	1	1
5561	12	53328072	53328494	422	1	6.086	6.706	3.362	4.583	-0.16	0.999929	13.401	14.018	8.118	11	0	0	1	Npas3	79606	in gene	MergedReg chr12 #5561	0	1	0	0
6069	12	105427490	105427822	332	1	9.984	9.865	8.465	7.1	-0.16	0.999929	16.082	16.614	11.865	13	0	0	0				MergedReg chr12 #6069	0	1	0	0
6249	12	113185415	113186767	1352	4	21.825	19.359	18.422	19.476	-0.16	0.999929	51.595	46.209	48.708	62	0	1	1	Tmem121	188	in gene	MergedReg chr12 #6249	1	1	1	1
6338	13	9199153	9199782	629	4	9.649	12.201	8.899	8.25	-0.16	0.999929	15.412	20.768	14.363	12	0	0	0				MergedReg chr13 #6338	1	1	1	1
6422	13	19622704	19623443	739	4	23.365	24.267	20.363	21.913	-0.16	0.999929	38.864	42.575	33.721	39	1	2	2	Epdr1, Sfrp4	-3243, -102	upstream, upstream	MergedReg chr13 #6422	1	1	1	1
6639	13	38036892	38037872	980	4	31.147	32.844	27.215	29.548	-0.16	0.999929	95.15	90.86	80.556	89	1	2	2	Cage1, Riok1	-445, 393	upstream, in gene	MergedReg chr13 #6639	1	1	1	1
6648	13	38625351	38626420	1069	4	14.559	13.436	10.578	14.156	-0.16	0.999929	37.524	29.075	33.721	42	0	0	1	Bloc1s5	9224	in gene	MergedReg chr13 #6648	1	1	1	1
6690	13	43365202	43366107	905	4	16.728	16.503	13.85	14.556	-0.16	0.999929	40.874	37.383	27.476	36	1	1	1	Sirt5	119	in gene	MergedReg chr13 #6690	1	1	1	1
6832	13	54589840	54590897	1057	4	24.021	23.317	22.689	19.667	-0.16	0.999929	51.595	58.151	55.577	51	1	2	4	Arl10, Nop16, Higd2a, Cltb	15355, -294, 137, 20904	downstream, upstream, in gene, downstream	MergedReg chr13 #6832	1	1	1	1
6954	13	62760269	62760969	700	4	33.29	29.288	27.59	28.182	-0.16	0.999929	89.119	78.4	74.311	91	0	1	1	Mir713	-120	upstream	MergedReg chr13 #6954	1	1	1	1
6996	13	67080836	67081704	868	4	33.752	31.864	26.528	32.667	-0.16	0.999929	76.388	89.303	68.691	99	0	0	1	Zfp708	16706	in gene	MergedReg chr13 #6996	1	1	1	1
6998	13	67128078	67128877	799	4	39.507	35.68	31.648	34.6	-0.16	0.999929	83.089	72.688	66.818	80	0	1	1	Zfp759	249	in gene	MergedReg chr13 #6998	1	1	1	1
7044	13	70590339	70590646	307	1	6.18	5.423	2.637	4.778	-0.16	0.999929	9.381	10.384	3.747	10	0	0	1	BC018507	47142	in gene	MergedReg chr13 #7044	0	1	0	0
7049	13	71003447	71003814	367	2	11.726	11.293	8.378	7.75	-0.16	0.999929	26.133	24.402	15.612	15	0	0	0				MergedReg chr13 #7049	1	1	0	0
7056	13	71507864	71508434	570	4	10.312	7.5	6.418	7.167	-0.16	0.999929	16.752	14.018	11.24	11	0	0	0				MergedReg chr13 #7056	1	1	1	1
7087	13	74009110	74010230	1120	4	15.163	13.662	11.401	13.343	-0.16	0.999929	40.204	26.479	24.979	31	1	1	1	Tppp	251	in gene	MergedReg chr13 #7087	1	1	1	1
7203	13	91164602	91165122	520	2	7.607	6.78	4.445	6	-0.16	0.999929	11.391	13.499	9.367	14	0	0	1	Atg10	59125	in gene	MergedReg chr13 #7203	0	1	0	1
7433	13	114456071	114456587	516	4	15.412	11.487	10.928	11.188	-0.16	0.999929	34.844	20.768	19.358	20	0	1	1	Fst	2401	in gene	MergedReg chr13 #7433	1	1	1	1
7472	13	119743372	119743697	325	1	11.391	7.736	7.119	6.8	-0.16	0.999929	22.782	14.538	14.987	15	0	0	1	Nim1	12348	in gene	MergedReg chr13 #7472	1	0	0	0
7541	14	13971858	13972290	432	3	10.865	9.42	6.557	9.071	-0.16	0.999929	18.092	17.134	9.367	14	0	0	0				MergedReg chr14 #7541	1	1	0	1
7582	14	18893703	18893977	274	1	14.406	12.591	11.709	9.625	-0.16	0.999929	26.803	19.21	21.232	17	1	1	1	Ube2e2	-213	upstream	MergedReg chr14 #7582	1	0	0	0
7709	14	30866978	30867284	306	1	15.486	13.153	12.142	8.444	-0.16	0.999929	32.833	29.595	21.232	22	0	0	1	Tmem110	41537	in gene	MergedReg chr14 #7709	1	0	0	0
7774	14	34080314	34080781	467	4	25.597	22.326	19.65	23.067	-0.16	0.999929	56.286	42.575	39.341	48	0	1	3	A630023A22Rik, Antxrl, Anxa8	22207, 27077, -5443	in gene, downstream, upstream	MergedReg chr14 #7774	1	1	1	1
7849	14	45422021	45422490	469	3	6.796	7.491	4.193	4.429	-0.16	0.999929	12.061	14.018	6.869	8	0	0	0				MergedReg chr14 #7849	1	1	1	0
7861	14	45690648	45691159	511	4	16.71	13.597	12.294	11.562	-0.16	0.999929	32.163	20.249	18.11	24	0	0	0				MergedReg chr14 #7861	1	1	1	1
7889	14	48417232	48417619	387	2	7.092	4.154	3.33	4.364	-0.16	0.999929	12.731	9.346	7.494	6	0	0	0				MergedReg chr14 #7889	1	1	0	0
7943	14	52316499	52316792	293	1	21.889	18.98	17.069	17.444	-0.16	0.999929	34.844	29.595	33.097	27	0	0	1	Sall2	12025	in gene	MergedReg chr14 #7943	1	0	0	0
8248	14	75767846	75768241	395	4	16.863	11.855	10.668	10.417	-0.16	0.999929	27.473	19.73	16.236	15	0	0	1	Slc25a30	18994	in gene	MergedReg chr14 #8248	1	1	1	1
8499	14	124674717	124676392	1675	4	20.734	18.868	18.722	16.094	-0.16	0.999929	37.524	44.651	39.966	38	0	1	1	Fgf14	1573	in gene	MergedReg chr14 #8499	1	1	1	1
8527	15	6882362	6882611	249	1	8.208	6.295	4.527	5.875	-0.16	0.999929	14.742	11.942	8.742	13	0	0	1	Osmr	-8173	upstream	MergedReg chr15 #8527	1	0	0	0
8564	15	10981378	10982214	836	4	32.266	31.831	29.134	28.115	-0.16	0.999929	67.007	75.284	66.818	70	1	1	2	C1qtnf3, Amacr	29464, 40	downstream, in gene	MergedReg chr15 #8564	1	1	1	1
8820	15	52458773	52459106	333	1	15.229	16.473	12.376	14	-0.16	0.999929	32.163	34.267	24.979	25	0	0	0				MergedReg chr15 #8820	0	1	0	0
8849	15	57408425	57408679	254	1	6.366	5.192	3.643	4	-0.16	0.999929	12.731	12.461	6.245	7	0	0	1	Slc22a22	69073	in gene	MergedReg chr15 #8849	1	0	0	0
8910	15	64345641	64345898	257	1	7.706	8.307	4.059	6.375	-0.16	0.999929	12.061	11.942	6.245	10	0	0	1	Asap1	37150	in gene	MergedReg chr15 #8910	0	1	0	0
8959	15	72807773	72808315	542	3	21.639	21.043	20.24	14.823	-0.16	0.999929	36.184	32.191	39.966	24	0	1	2	Trappc9, Peg13	253160, 2280	in gene, in gene	MergedReg chr15 #8959	1	1	1	0
9011	15	74988569	74989179	610	4	11.321	8.307	7.724	7.158	-0.16	0.999929	20.772	12.98	11.24	16	0	1	2	Ly6i, Ly6a	-5444, 9014	upstream, downstream	MergedReg chr15 #9011	1	1	1	1
10198	16	40739137	40739405	268	1	5.277	6.555	2.966	5	-0.16	0.999929	8.041	12.98	6.245	8	0	0	0				MergedReg chr16 #10198	0	1	0	0
10233	16	44332011	44332876	865	4	8.736	11.23	9.079	7.48	-0.16	0.999929	22.112	26.479	21.232	15	1	1	1	Sidt1	395	in gene	MergedReg chr16 #10233	1	1	1	1
10402	16	77239183	77239767	584	1	7.52	8.221	7.181	5.111	-0.16	0.999929	17.422	20.768	16.861	9	0	0	0				MergedReg chr16 #10402	0	1	0	0
10425	16	78930901	78931708	807	4	28.411	26.085	24.754	24.44	-0.16	0.999929	62.986	56.593	53.08	51	0	1	1	Chodl	356	in gene	MergedReg chr16 #10425	1	1	1	1
10738	17	15419617	15420000	383	1	9.269	10.427	8.586	7.909	-0.16	0.999929	19.432	16.614	14.363	11	0	0	1	Fam120b	23606	in gene	MergedReg chr17 #10738	1	0	0	0
10774	17	17909829	17910601	772	4	35.402	34.008	32.576	28.667	-0.16	0.999929	67.677	66.458	63.071	66	1	1	1	Gm9481	-357	upstream	MergedReg chr17 #10774	1	1	1	1
11157	17	33779398	33779748	350	1	7.675	9.676	7.096	5.182	-0.16	0.999929	10.051	15.576	10.616	10	0	1	1	Angptl4	2002	in gene	MergedReg chr17 #11157	0	1	0	0
11288	17	36823836	36824346	510	4	10.972	14.343	11.698	8.875	-0.16	0.999929	26.133	33.229	26.227	21	0	0	1	H2-M10.6	11916	downstream	MergedReg chr17 #11288	1	1	1	1
11290	17	36866772	36867104	332	2	9.259	7.882	5.904	4.545	-0.16	0.999929	14.072	11.942	9.367	8	0	2	3	Trim26, Trim15, Trim10	29797, 272, -2636	downstream, in gene, upstream	MergedReg chr17 #11290	1	1	0	0
11664	17	69207715	69208250	535	4	8.92	9.8	7.845	7.125	-0.16	0.999929	18.092	14.538	12.489	15	0	0	1	Epb4.1l3	51172	in gene	MergedReg chr17 #11664	1	1	1	1
11789	17	81669203	81669697	494	4	20.982	18.789	19.319	13.938	-0.16	0.999929	40.874	33.748	39.341	24	0	0	1	Slc8a1	68927	in gene	MergedReg chr17 #11789	1	1	1	1
11890	17	88543231	88543558	327	1	5.848	4.862	2.81	3.727	-0.16	0.999929	10.721	8.826	4.371	8	0	0	1	Ppp1r21	13270	in gene	MergedReg chr17 #11890	1	0	0	0
12094	18	30318366	30319102	736	2	9.148	9.887	8.308	6.565	-0.16	0.999929	14.072	17.134	12.489	12	0	0	1	Pik3c3	45838	in gene	MergedReg chr18 #12094	0	1	1	0
12114	18	32418643	32418996	353	3	24.001	15.765	14.022	17.273	-0.16	0.999929	37.524	31.671	27.476	43	0	0	1	Bin1	41602	in gene	MergedReg chr18 #12114	1	1	0	1
12294	18	39187716	39188221	505	4	8.22	7.753	5.537	6.8	-0.16	0.999929	16.752	17.653	11.865	13	0	0	1	Arhgap26	194823	in gene	MergedReg chr18 #12294	1	1	1	1
12422	18	58659195	58660152	957	4	24.055	21.183	19.15	21.967	-0.16	0.999929	46.235	49.324	43.088	44	1	1	1	Isoc1	191	in gene	MergedReg chr18 #12422	1	1	1	1
13044	19	8952993	8953970	977	4	16.484	14.849	14.155	13.167	-0.16	0.999929	31.493	32.191	26.852	32	1	1	2	Mta2, Tut1	11561, -369	downstream, upstream	MergedReg chr19 #13044	1	1	1	1
13117	19	11819754	11820090	336	1	21.308	23.468	18.796	18.1	-0.16	0.999929	38.864	34.786	29.974	33	0	1	2	Stx3, Olfr1417	-519, 9102	upstream, downstream	MergedReg chr19 #13117	0	1	0	0
13418	19	42147848	42148339	491	3	14.876	11.422	11.116	9	-0.16	0.999929	20.102	17.134	16.236	12	1	1	1	Marveld1	704	in gene	MergedReg chr19 #13418	1	1	1	0
13562	19	47937505	47938149	644	4	14.876	14.849	12.645	12.1	-0.16	0.999929	32.833	33.229	29.35	27	0	1	1	Ccdc147	115	in gene	MergedReg chr19 #13562	1	1	1	1
13575	19	53008405	53008810	405	2	15.102	13.739	11.336	11.385	-0.16	0.999929	26.133	21.806	19.358	19	0	0	1	Xpnpep1	29935	in gene	MergedReg chr19 #13575	1	1	0	0
13642	19	58829508	58829886	378	2	9.015	7.222	5.45	5.8	-0.16	0.999929	18.092	14.018	11.24	9	0	0	1	Hspa12a	31287	in gene	MergedReg chr19 #13642	1	1	0	0
13701	2	5613985	5614321	336	2	9.515	8.463	5.495	7	-0.16	0.999929	21.442	17.134	12.489	15	0	0	1	Camk1d	100511	in gene	MergedReg chr2 #13701	1	1	0	0
13735	2	7952758	7953267	509	3	7.496	7.269	5.542	6.5	-0.16	0.999929	18.092	18.172	9.991	16	0	0	0				MergedReg chr2 #13735	1	1	0	1
13740	2	9926167	9926592	425	3	11.439	7.566	6.245	6.214	-0.16	0.999929	28.813	17.134	16.236	15	0	0	1	Taf3	122230	in gene	MergedReg chr2 #13740	1	1	0	1
13762	2	12301583	12302279	696	4	26.803	24.308	20.664	24.364	-0.16	0.999929	62.986	56.593	48.708	56	1	2	2	Itga8, E030013I19Rik	-11, 685	upstream, in gene	MergedReg chr2 #13762	1	1	1	1
13980	2	27246591	27247618	1027	4	13.604	12.13	10.71	11.485	-0.16	0.999929	30.823	30.114	25.603	18	0	1	1	Sardh	199	in gene	MergedReg chr2 #13980	1	1	1	1
14386	2	57387810	57388158	348	4	13.535	13.032	10.678	9.7	-0.16	0.999929	27.473	18.691	16.861	16	0	0	0				MergedReg chr2 #14386	1	1	1	1
14555	2	76672898	76673246	348	3	33.772	30.477	29.475	25.9	-0.16	0.999929	59.636	50.882	53.08	47	0	2	2	Fkbp7, Plekha3	26, -2243	in gene, upstream	MergedReg chr2 #14555	1	1	1	0
14569	2	78290280	78290538	258	1	7.538	4.803	3.2	3.25	-0.16	0.999929	13.401	6.75	5.62	6	0	0	1	Gm14461	52862	in gene	MergedReg chr2 #14569	1	0	0	0
14570	2	78870525	78871201	676	2	13.828	15.34	12.461	12.5	-0.16	0.999929	22.112	30.114	28.101	21	0	1	1	Ube2e3	1816	in gene	MergedReg chr2 #14570	1	1	0	0
14735	2	94398254	94399122	868	4	21.219	21.441	19.798	16.037	-0.16	0.999929	47.575	55.035	44.961	42	0	0	2	Ttc17, 2810002D19Rik	8001, -8019	in gene, upstream	MergedReg chr2 #14735	1	1	1	1
14744	2	96317708	96318248	540	4	12.574	12.919	11.865	6.941	-0.16	0.999929	22.112	21.806	24.979	14	0	0	0				MergedReg chr2 #14744	1	1	1	1
14832	2	107290345	107290873	528	4	16.584	18.269	14.636	12.875	-0.16	0.999929	26.803	39.979	26.227	31	0	1	1	Kcna4	20	in gene	MergedReg chr2 #14832	1	1	1	1
14925	2	118150081	118150306	225	1	9.668	7.417	6.334	4	-0.16	0.999929	19.432	11.942	10.616	5	0	0	0				MergedReg chr2 #14925	1	0	0	0
15298	2	147307706	147308146	440	3	10.625	11.311	8.118	8.538	-0.16	0.999929	24.793	30.114	19.983	18	0	0	1	Nkx2-2as	123843	in gene	MergedReg chr2 #15298	1	1	1	0
15321	2	150362299	150363078	779	4	38.489	41.952	35.295	35.48	-0.16	0.999929	97.83	112.148	90.547	91	0	1	1	3300002I08Rik	77	in gene	MergedReg chr2 #15321	1	1	1	1
15463	2	155472520	155473181	661	4	14.943	14.434	12.302	11.6	-0.16	0.999929	26.803	19.73	17.485	20	0	0	0				MergedReg chr2 #15463	1	1	1	1
15672	2	167485680	167486619	939	3	9.751	12.156	11.047	7.897	-0.16	0.999929	17.422	18.691	21.856	12	0	1	3	Slc9a8, Spata2, Rnf114	64428, 6725, -6496	downstream, in gene, upstream	MergedReg chr2 #15672	1	1	1	0
15728	2	170343935	170344382	447	4	14.789	11.682	11.776	9.429	-0.16	0.999929	24.793	23.883	24.354	20	0	0	1	Bcas1	83687	downstream	MergedReg chr2 #15728	1	1	1	1
15822	2	178513574	178514215	641	4	10.956	12.798	9.898	9.1	-0.16	0.999929	32.163	38.421	26.227	23	0	0	0				MergedReg chr2 #15822	1	1	1	1
15976	3	13946299	13947196	897	3	8.089	7.213	6.802	5.37	-0.16	0.999929	20.772	16.614	17.485	15	0	0	1	Ralyl	475092	in gene	MergedReg chr3 #15976	1	1	1	0
16203	3	51234591	51234989	398	1	11.597	14.697	12.297	7.462	-0.16	0.999929	22.782	27.518	25.603	18	0	0	1	Ccrn4l	10343	in gene	MergedReg chr3 #16203	0	1	0	0
16407	3	79161665	79162245	580	4	7.664	6.461	5.377	5.667	-0.16	0.999929	16.082	14.538	10.616	13	0	0	0				MergedReg chr3 #16407	1	1	1	1
16440	3	83764074	83764488	414	3	11.082	13.18	10.52	8	-0.16	0.999929	16.752	20.768	18.11	12	1	1	1	Sfrp2	-2040	upstream	MergedReg chr3 #16440	1	1	1	0
16588	3	89270065	89270648	583	3	13.178	15.864	13.252	9.611	-0.16	0.999929	25.463	29.075	24.979	20	0	1	3	Dpm3, Slc50a1, Efna1	3804, 214, 10595	downstream, in gene, downstream	MergedReg chr3 #16588	1	1	1	0
16660	3	93093548	93094038	490	4	9.872	8.619	9.223	6.769	-0.16	0.999929	24.122	23.364	23.105	17	0	0	0				MergedReg chr3 #16660	1	1	1	1
16951	3	109574037	109574365	328	1	5.361	3.531	2.984	2.9	-0.16	0.999929	11.391	5.192	6.245	6	0	0	1	Vav3	233518	in gene	MergedReg chr3 #16951	1	0	0	0
16952	3	109782311	109782891	580	4	12.955	12.865	10.789	10.5	-0.16	0.999929	20.772	22.326	17.485	24	0	0	1	Ntng1	360871	in gene	MergedReg chr3 #16952	1	1	1	1
16995	3	116968367	116968950	583	4	12.136	9.115	8.187	9.444	-0.16	0.999929	26.133	18.691	23.105	27	0	2	2	Palmd, 4930455H04Rik	294, 391	in gene, in gene	MergedReg chr3 #16995	1	1	1	1
17086	3	127355328	127355748	420	2	6.749	6.527	5.576	4	-0.16	0.999929	16.752	10.384	8.118	9	0	0	1	Gm4392	143811	in gene	MergedReg chr3 #17086	1	1	0	0
17103	3	129213712	129214078	366	2	7.31	9.487	5.052	7.273	-0.16	0.999929	15.412	14.018	9.991	15	1	0	1	Pitx2	13977	in gene	MergedReg chr3 #17103	1	1	0	0
17137	3	131919412	131919962	550	4	14.032	12.522	10.175	11	-0.16	0.999929	38.864	34.267	28.725	29	0	0	0				MergedReg chr3 #17137	1	1	1	1
17280	3	149519137	149519560	423	2	7.216	5.711	3.603	5.25	-0.16	0.999929	14.742	12.461	5.62	8	0	0	0				MergedReg chr3 #17280	1	1	0	0
17337	3	157866378	157866616	238	1	5.935	5.415	2.587	3.5	-0.16	0.999929	8.711	9.346	3.747	7	0	0	0				MergedReg chr3 #17337	1	0	0	0
17607	4	40643696	40644044	348	2	5.909	5.758	3.86	2.727	-0.16	0.999929	8.711	9.865	5.62	7	0	0	0				MergedReg chr4 #17607	1	1	0	0
18062	4	96077002	96077493	491	2	7.084	7.338	5.953	4.357	-0.16	0.999929	14.072	11.942	11.24	8	0	1	1	Cyp2j13	293	in gene	MergedReg chr4 #18062	1	1	0	0
18382	4	118564090	118564585	495	3	11.265	10.579	9.25	8.625	-0.16	0.999929	20.772	21.806	16.236	17	0	0	1	Wdr65	56068	in gene	MergedReg chr4 #18382	1	1	0	1
19257	5	5559129	5559985	856	4	30.451	28.768	27.453	24.074	-0.16	0.999929	89.119	81.515	77.434	75	1	1	1	Gtpbp10	-56	upstream	MergedReg chr5 #19257	1	1	1	1
19587	5	35563613	35563869	256	1	12.815	15.511	10.46	8.375	-0.16	0.999929	24.793	27.518	19.358	16	0	0	1	Trmt44	11329	in gene	MergedReg chr5 #19587	0	1	0	0
19655	5	38200763	38201244	481	2	13.714	11.526	11.698	8.467	-0.16	0.999929	21.442	20.768	18.11	16	0	0	1	Zbtb49	19425	in gene	MergedReg chr5 #19655	1	0	1	0
19932	5	87143018	87143419	401	4	17.422	12.115	12.749	10	-0.16	0.999929	34.173	21.287	21.856	20	0	1	1	Ugt2b5	-2878	upstream	MergedReg chr5 #19932	1	1	1	1
19954	5	89701526	89701956	430	1	9.907	6.305	5.665	5.5	-0.16	0.999929	16.082	10.384	9.991	11	0	0	1	Adamts3	181593	in gene	MergedReg chr5 #19954	1	0	0	0
20113	5	104446131	104446478	347	2	15.107	13.122	11.184	9.545	-0.16	0.999929	30.153	23.364	21.232	17	0	0	1	Spp1	11193	downstream	MergedReg chr5 #20113	1	1	0	0
20198	5	110094297	110095065	768	4	34.927	35.457	31.718	30.542	-0.16	0.999929	86.439	83.592	71.189	83	0	1	2	Plcxd1, Gtpbp6	-5288, 13516	upstream, downstream	MergedReg chr5 #20198	1	1	1	1
20685	5	134932352	134932802	450	4	12.776	13.188	10.824	10.8	-0.16	0.999929	25.463	21.806	18.734	27	1	1	1	Wbscr27	204	in gene	MergedReg chr5 #20685	1	1	1	1
20845	5	140502688	140503493	805	4	13.505	11.562	10.04	11	-0.16	0.999929	36.184	28.037	24.354	31	0	1	2	LOC101055939, Chst12	57445, -2519	downstream, upstream	MergedReg chr5 #20845	1	1	1	1
21075	6	5382718	5383059	341	4	19.797	18.172	16.463	14.727	-0.16	0.999929	38.864	37.902	31.223	28	0	1	1	Asb4	-498	upstream	MergedReg chr6 #21075	1	1	1	1
21095	6	7844500	7845351	851	4	23.279	19.787	18.179	18.852	-0.16	0.999929	44.225	38.421	43.088	45	1	1	1	C1galt1	-299	upstream	MergedReg chr6 #21095	1	1	1	1
21141	6	17305974	17306754	780	4	13.884	15.534	13.364	11.04	-0.16	0.999929	30.823	36.344	23.73	29	0	1	1	Cav1	29	in gene	MergedReg chr6 #21141	1	1	1	1
21219	6	29473929	29474553	624	4	12.872	12.379	11.175	11.158	-0.16	0.999929	22.112	23.364	18.734	20	1	1	3	Atp6v1f, Gm9047, Kcp	6458, 2804, 33711	downstream, downstream, downstream	MergedReg chr6 #21219	1	1	1	1
21252	6	31116485	31116716	231	1	8.711	6.008	5.263	3.429	-0.16	0.999929	14.742	8.826	7.494	7	0	0	0				MergedReg chr6 #21252	1	0	0	0
21400	6	48048478	48049123	645	3	16.816	14.81	12.073	14.381	-0.16	0.999929	29.483	28.037	18.11	25	1	1	1	Zfp777	-686	upstream	MergedReg chr6 #21400	1	1	1	0
21892	6	92067249	92067790	541	4	21.206	16.706	15.832	16.529	-0.16	0.999929	41.544	36.344	33.097	36	0	0	1	Fgd5	80409	in gene	MergedReg chr6 #21892	1	1	1	1
22071	6	114282714	114284262	1548	8	10.707	11.009	9.189	9.854	-0.16	0.999929	22.782	22.326	21.232	26	1	1	1	Slc6a1	853	in gene	MergedReg chr6 #22071	1	1	1	1
22242	6	124839728	124840260	532	2	14.544	12.308	11.608	9.882	-0.16	0.999929	23.452	21.806	20.607	19	0	1	3	Cdca3, Gnb3, Leprel2	9818, 281, 17693	downstream, in gene, downstream	MergedReg chr6 #22242	1	0	1	0
22279	6	125690081	125690848	767	4	10.777	9.713	9.939	6.708	-0.16	0.999929	26.133	21.287	23.105	13	0	1	2	Vwf, Ano2	137516, 45	downstream, in gene	MergedReg chr6 #22279	1	1	1	1
22514	7	3617038	3617949	911	4	32.187	30.373	28.859	25.357	-0.16	0.999929	90.459	87.745	74.311	76	1	2	3	Oscar, Ndufa3, Tfpt	-1360, 120, 12391	upstream, in gene, downstream	MergedReg chr7 #22514	1	1	1	1
22520	7	3676564	3676884	320	1	14.406	9.865	6.307	10.2	-0.16	0.999929	24.122	15.057	16.861	24	0	1	2	Tmc4, Mboat7	829, 16801	in gene, downstream	MergedReg chr7 #22520	1	0	0	0
22604	7	12779966	12780802	836	4	31.642	28.018	27.777	25.815	-0.16	0.999929	60.976	63.343	56.826	63	1	1	1	Zscan18	-4726	upstream	MergedReg chr7 #22604	1	1	1	1
22621	7	13278082	13279209	1127	4	48.149	48.508	43.802	43.343	-0.16	0.999929	143.395	143.819	126.766	147	1	2	2	6330408A02Rik, Lig1	76, 1332	in gene, in gene	MergedReg chr7 #22621	1	1	1	1
22765	7	24237251	24237801	550	4	14.505	14.69	12.82	11.118	-0.16	0.999929	38.864	30.633	24.979	22	0	1	1	Zfp109	72	in gene	MergedReg chr7 #22765	1	1	1	1
22766	7	24254446	24255288	842	4	17.138	14.737	14.699	13.24	-0.16	0.999929	42.214	32.191	46.21	39	0	1	1	Zfp108	73	in gene	MergedReg chr7 #22766	1	1	1	1
22822	7	25376650	25377032	382	2	14.406	15.446	13.322	12.333	-0.16	0.999929	28.813	24.922	25.603	21	0	2	3	Cnfn, 4732471J01Rik, Lipe	-7117, 22, 19146	upstream, in gene, downstream	MergedReg chr7 #22822	1	1	0	0
22845	7	27165302	27165550	248	1	23.704	20.833	18.656	19.625	-0.16	0.999929	33.504	26.479	26.852	28	0	1	3	Cyp2t4, Egln2, Rab4b	11712, 1376, 13457	downstream, in gene, downstream	MergedReg chr7 #22845	1	0	0	0
22850	7	27232884	27233247	363	3	37.828	33.559	33.437	30.273	-0.16	0.999929	58.966	48.805	60.573	44	0	2	2	Itpkc, Adck4	-4468, 52	upstream, in gene	MergedReg chr7 #22850	1	1	1	0
23118	7	43422919	43423467	548	4	27.682	21.352	19.873	18.823	-0.16	0.999929	80.408	56.593	62.446	63	0	1	2	Siglecg, Lim2	14913, -6908	downstream, upstream	MergedReg chr7 #23118	1	1	1	1
23282	7	49811506	49811952	446	1	9.333	8.938	6.773	7.857	-0.16	0.999929	25.463	20.249	18.734	23	0	0	1	Prmt3	33371	in gene	MergedReg chr7 #23282	0	1	0	0
23425	7	68578068	68578404	336	1	7.919	7.694	4.996	4.818	-0.16	0.999929	14.072	14.018	12.489	8	0	0	0				MergedReg chr7 #23425	0	1	0	0
23730	7	99434759	99435104	345	1	9.868	7.694	7.777	4.455	-0.16	0.999929	18.762	15.576	13.738	9	0	0	1	Gdpd5	53382	in gene	MergedReg chr7 #23730	0	1	0	0
23864	7	105751701	105752352	651	4	28.43	27.839	26.346	23.428	-0.16	0.999929	77.728	65.939	65.569	53	0	2	4	Ilk, Taf10, Tpp1, Dchs1	15436, -7688, 181, 35524	downstream, upstream, in gene, downstream	MergedReg chr7 #23864	1	1	1	1
24244	7	128297350	128298395	1045	4	20.877	21.871	19.573	17.75	-0.16	0.999929	38.864	39.979	50.582	40	1	1	2	BC017158, Mir3103	259, -9437	in gene, upstream	MergedReg chr7 #24244	1	1	1	1
24385	7	139978025	139979233	1208	4	17.351	16	15.234	14.368	-0.16	0.999929	44.225	41.017	36.843	34	1	1	2	6430531B16Rik, Adam8	126, 13859	in gene, downstream	MergedReg chr7 #24385	1	1	1	1
24738	8	18953835	18954274	439	4	37.045	32.339	27.075	32.571	-0.16	0.999929	85.769	84.111	69.94	76	0	1	1	Xkr5	-3081	upstream	MergedReg chr8 #24738	1	1	1	1
25058	8	60505693	60506376	683	4	20.742	16.78	15.612	16.136	-0.16	0.999929	34.844	32.71	30.599	32	0	1	1	Aadat	-90	upstream	MergedReg chr8 #25058	1	1	1	1
25088	8	65137536	65138076	540	2	6.898	6.108	4.775	4.294	-0.16	0.999929	14.072	9.346	10.616	8	0	0	1	BC030870	-8269	upstream	MergedReg chr8 #25088	1	1	0	0
25091	8	65617943	65618658	715	3	8.798	7.585	5.566	7.217	-0.16	0.999929	14.072	12.461	10.616	16	0	1	1	March1	260	in gene	MergedReg chr8 #25091	1	1	0	1
25132	8	69774572	69775070	498	4	54.186	48.632	46.294	46.733	-0.16	0.999929	86.439	74.246	77.434	79	1	1	1	Zfp866	90	in gene	MergedReg chr8 #25132	1	1	1	1
25173	8	70439507	70439980	473	4	24.301	20.007	19.192	17.667	-0.16	0.999929	46.235	44.651	37.468	40	1	1	1	Crtc1	-170	upstream	MergedReg chr8 #25173	1	1	1	1
25202	8	70846780	70847133	353	1	8.955	10.95	7.153	7.364	-0.16	0.999929	12.731	18.172	9.367	12	0	1	2	Arrdc2, Kcnn1	-7236, 10052	upstream, in gene	MergedReg chr8 #25202	0	1	0	0
25322	8	79209680	79210104	424	1	9.587	8.387	6.581	5.769	-0.16	0.999929	17.422	18.172	11.24	13	0	0	1	1700011L22Rik	38691	downstream	MergedReg chr8 #25322	1	0	0	0
25624	8	104602626	104603183	557	4	32.045	25.044	21.158	28.882	-0.16	0.999929	73.708	48.805	43.712	56	0	0	2	Pdp2, Cdh16	11436, 21492	downstream, in gene	MergedReg chr8 #25624	1	1	1	1
25755	8	110970220	110970660	440	2	8.567	8.456	6.958	6.714	-0.16	0.999929	13.401	14.538	11.24	10	1	0	2	St3gal2, Ddx19a	50575, 27383	in gene, downstream	MergedReg chr8 #25755	1	1	0	0
25782	8	111787707	111788198	491	2	6.91	7.042	5.174	5.333	-0.16	0.999929	14.072	12.98	11.865	10	0	0	1	Cfdp1	66358	in gene	MergedReg chr8 #25782	1	1	0	0
25900	8	121513650	121513890	240	1	9.632	6.62	5.542	4.75	-0.16	0.999929	15.412	12.461	13.114	11	0	0	0				MergedReg chr8 #25900	1	0	0	0
26086	9	6168185	6168913	728	4	21.53	20.723	19.82	17.087	-0.16	0.999929	38.864	38.421	39.341	35	1	1	1	Pdgfd	-63	upstream	MergedReg chr9 #26086	1	1	1	1
26092	9	7603479	7603779	300	1	15.881	13.499	11.678	9.1	-0.16	0.999929	27.473	23.883	23.105	18	0	0	0				MergedReg chr9 #26092	1	0	0	0
26151	9	14859871	14860638	767	4	18.901	20.768	17.719	15.917	-0.16	0.999929	33.504	39.979	33.721	30	1	1	1	Gpr83	0	in gene	MergedReg chr9 #26151	1	1	1	1
26296	9	26742784	26743071	287	1	6.403	4.384	3.608	2.556	-0.16	0.999929	10.721	6.75	4.996	5	0	0	1	B3gat1	-8635	upstream	MergedReg chr9 #26296	1	0	0	0
26473	9	42573105	42573761	656	3	8.137	7.294	4.966	6.714	-0.16	0.999929	15.412	16.095	11.865	16	0	0	1	Grik4	370938	in gene	MergedReg chr9 #26473	1	1	0	1
27078	9	87144066	87144832	766	4	8.432	8.048	6.609	6.25	-0.16	0.999929	24.793	21.806	16.861	23	0	1	1	Mrap2	143	in gene	MergedReg chr9 #27078	1	1	1	1
27322	9	107580508	107581307	799	4	24.283	26.666	23.005	22.56	-0.16	0.999929	39.534	45.69	41.215	38	1	3	5	Hyal2, Hyal1, Nat6, Hyal3, Ifrd2	11744, 3955, 737, -389, -6811	downstream, downstream, in gene, upstream, upstream	MergedReg chr9 #27322	1	1	1	1
27358	9	108340473	108340755	282	2	22.038	16.211	17.277	13.444	-0.16	0.999929	34.173	24.402	24.354	21	0	2	3	Rhoa, Gpx1, Usp4	34409, 1534, -7217	downstream, downstream, upstream	MergedReg chr9 #27358	1	1	0	0
27395	9	109849323	109849594	271	1	10.219	8.113	6.869	5	-0.16	0.999929	15.412	14.538	10.616	10	0	1	2	Nme6, Camp	16664, -2	downstream, upstream	MergedReg chr9 #27395	1	0	0	0
27703	X	20687576	20687865	289	1	16.007	15.115	12.975	11.889	-0.16	0.999929	28.143	21.287	21.856	17	0	1	2	Uba1, Cdk16	29299, -773	downstream, upstream	MergedReg chrX #27703	1	0	0	0
27769	X	48054136	48054851	715	4	10.517	10.316	7.629	9.727	-0.16	0.999929	22.782	25.96	16.861	25	0	0	0				MergedReg chrX #27769	1	1	1	1
27779	X	48518920	48519615	695	4	10.944	10.409	10.259	7.667	-0.16	0.999929	22.782	29.595	19.358	15	0	2	2	Aifm1, Rab33a	-5841, -203	upstream, upstream	MergedReg chrX #27779	1	1	1	1
27883	X	73921368	73922213	845	4	16.131	17.191	15.334	14.481	-0.16	0.999929	42.214	35.306	33.097	37	1	1	2	Naa10, Renbp	154, 9060	in gene, downstream	MergedReg chrX #27883	1	1	1	1
28075	X	113297562	113298818	1256	4	10.688	11.02	10.444	7.923	-0.16	0.999929	34.173	31.671	26.227	21	0	1	1	Dach2	-66	upstream	MergedReg chrX #28075	1	1	1	1
28187	X	150956595	150957034	439	2	6.557	6.713	4.371	4.769	-0.16	0.999929	12.731	11.942	8.742	9	0	0	0				MergedReg chrX #28187	1	1	0	0
28282	X	168672520	168672929	409	3	20.669	26.36	19.839	20.462	-0.16	0.999929	50.925	58.151	51.206	48	0	1	1	Msl3	1178	in gene	MergedReg chrX #28282	1	1	0	1
28302	Y	90799092	90799389	297	3	16.901	12.23	11.24	13.889	-0.16	0.999929	44.895	31.152	25.603	30	0	0	1	Erdr1	13798	in gene	MergedReg chrY #28302	1	1	0	1
48	1	10014524	10014936	412	2	9.69	9.625	6.149	8.667	-0.15	0.999929	20.772	18.172	11.865	17	0	1	2	Ppp1r42, Cops5	-5600, 23168	upstream, downstream	MergedReg chr1 #48	0	1	1	0
116	1	21002619	21003306	687	4	12.549	12.862	11.07	11.591	-0.15	0.999929	20.772	20.768	18.734	20	0	0	1	Tram2	76263	in gene	MergedReg chr1 #116	1	1	1	1
535	1	72225747	72226619	872	4	23.378	21.364	18.965	22.555	-0.15	0.999929	68.347	68.016	59.949	63	1	0	0				MergedReg chr1 #535	1	1	1	1
542	1	72534432	72535079	647	4	13.242	11.2	10.586	11.095	-0.15	0.999929	23.452	27.518	19.983	21	0	1	1	March4	1809	in gene	MergedReg chr1 #542	1	1	1	1
691	1	86526545	86527104	559	3	20.437	19.96	15.924	18.278	-0.15	0.999929	38.194	35.825	30.599	30	1	1	1	Ptma	88	in gene	MergedReg chr1 #691	1	1	0	1
703	1	87273681	87274092	411	3	12.37	9.705	7.926	9.385	-0.15	0.999929	17.422	16.614	14.363	14	0	0	1	Efhd1	9522	in gene	MergedReg chr1 #703	1	1	0	1
750	1	91274785	91275096	311	1	2.978	3.959	0.874	3.5	-0.15	0.999929	4.69	7.788	1.249	5	0	0	1	Ube2f	24621	in gene	MergedReg chr1 #750	0	1	0	0
882	1	118482329	118482710	381	3	17.478	13.932	12.906	12.083	-0.15	0.999929	35.514	24.922	25.603	30	0	0	1	Clasp1	93461	in gene	MergedReg chr1 #882	1	1	1	0
910	1	119996963	119997518	555	4	21.521	18.447	17.595	16.471	-0.15	0.999929	52.935	41.536	44.961	42	0	1	2	Gm101, Sctr	-2030, -9740	upstream, upstream	MergedReg chr1 #910	1	1	1	1
1195	1	151716179	151716548	369	1	5.416	3.764	3.122	2.556	-0.15	0.999929	14.742	6.75	6.869	6	0	0	1	Fam129a	144990	in gene	MergedReg chr1 #1195	1	0	0	0
1326	1	165046678	165047077	399	3	6.855	6.35	3.17	6.417	-0.15	0.999929	11.391	12.98	4.371	12	0	0	0				MergedReg chr1 #1326	1	1	0	1
1380	1	170109866	170110546	680	4	18.89	14.414	15.879	11.286	-0.15	0.999929	38.194	28.037	27.476	26	0	0	0				MergedReg chr1 #1380	1	1	1	1
1442	1	172490169	172490611	442	4	18.762	20.026	15.21	17.928	-0.15	0.999929	37.524	38.421	28.725	31	0	0	2	Igsf9, Tagln2	8177, -9856	in gene, upstream	MergedReg chr1 #1442	1	1	1	1
1696	1	193272294	193273006	712	4	8.711	7.434	6.585	6.727	-0.15	0.999929	20.102	12.98	11.24	12	0	1	2	Hsd11b1, G0s2	-8605, 538	upstream, in gene	MergedReg chr1 #1696	1	1	1	1
1799	10	12922553	12923510	957	4	15.077	16.528	13.488	13.967	-0.15	0.999929	32.163	37.383	33.721	38	1	1	1	B230208H11Rik	96	in gene	MergedReg chr10 #1799	1	1	1	1
1834	10	17947853	17948383	530	2	13.318	9.8	8.079	9.937	-0.15	0.999929	30.823	20.249	21.856	21	1	1	1	Heca	-51	upstream	MergedReg chr10 #1834	1	1	0	0
1838	10	18197195	18197553	358	3	9.564	9.11	7.437	6.909	-0.15	0.999929	20.772	19.21	14.987	17	0	0	1	Ect2l	13516	in gene	MergedReg chr10 #1838	1	1	1	0
1842	10	18328508	18328745	237	1	6.114	4.478	3.825	1.833	-0.15	0.999929	11.391	7.269	8.742	4	0	0	0				MergedReg chr10 #1842	1	0	0	0
1973	10	34235491	34235891	400	3	9.046	8.091	7.389	5.417	-0.15	0.999929	14.072	11.942	11.865	9	0	0	0				MergedReg chr10 #1973	1	1	1	0
2061	10	42987645	42987932	287	1	8.115	6.815	7.404	4.167	-0.15	0.999929	17.422	16.095	13.114	7	0	0	1	Gm5079	3368	in gene	MergedReg chr10 #2061	1	0	0	0
2092	10	49788286	49789050	764	4	17.254	15.316	13.296	15.542	-0.15	0.999929	29.483	25.96	27.476	27	1	1	1	Grik2	86	in gene	MergedReg chr10 #2092	1	1	1	1
2094	10	51011544	51012111	567	2	6.291	6.057	4.128	5.278	-0.15	0.999929	11.391	8.826	8.118	9	0	0	0				MergedReg chr10 #2094	0	1	0	1
2111	10	52747995	52748501	506	1	7.078	3.959	3.497	4.187	-0.15	0.999929	12.061	7.788	7.494	8	0	0	1	Slc35f1	57747	in gene	MergedReg chr10 #2111	1	0	0	0
2115	10	53466880	53467261	381	2	7.482	8.524	6.141	6.083	-0.15	0.999929	12.731	16.095	10.616	12	0	1	1	Gm5423	-7689	upstream	MergedReg chr10 #2115	1	1	0	0
2150	10	58371453	58371734	281	2	9.009	12.519	8.951	7.222	-0.15	0.999929	15.412	17.134	14.987	11	0	0	1	Lims1	48127	in gene	MergedReg chr10 #2150	1	1	0	0
2173	10	59920955	59921293	338	1	9.076	7.552	6.188	5.7	-0.15	0.999929	14.742	10.903	9.367	11	0	0	0				MergedReg chr10 #2173	1	0	0	0
2419	10	78350620	78351352	732	3	21.034	18.894	17.811	16.956	-0.15	0.999929	40.204	34.786	28.725	28	0	1	1	Agpat3	714	in gene	MergedReg chr10 #2419	1	1	1	0
2429	10	78487551	78487992	441	4	24.984	22.882	22.169	18.571	-0.15	0.999929	49.585	42.055	44.961	38	0	1	1	Gm9978	71	in gene	MergedReg chr10 #2429	1	1	1	1
2430	10	78574287	78575394	1107	4	45.144	45.645	41.643	40.857	-0.15	0.999929	127.983	126.166	113.028	105	2	1	2	Ilvbl, Syde1	340, 17124	in gene, downstream	MergedReg chr10 #2430	1	1	1	1
2479	10	80063299	80063605	306	1	7.669	9.346	6.036	5.667	-0.15	0.999929	11.391	17.134	8.742	11	0	0	2	Gpx4, Sbno2	9942, 39250	downstream, in gene	MergedReg chr10 #2479	0	1	0	0
2865	10	114801543	114802516	973	4	10.632	9.069	8.701	8.276	-0.15	0.999929	20.772	18.172	16.861	19	1	1	1	Trhde	-659	upstream	MergedReg chr10 #2865	1	1	1	1
2876	10	116017996	116018826	830	4	13.247	13.24	12.489	8.885	-0.15	0.999929	31.493	32.191	26.852	18	0	1	1	Ptprr	48	in gene	MergedReg chr10 #2876	1	1	1	1
3017	10	127542398	127542672	274	1	11.317	9.634	7.84	8.111	-0.15	0.999929	16.752	18.172	11.865	16	0	0	2	Nxph4, Lrp1	-7976, 78613	upstream, in gene	MergedReg chr10 #3017	1	0	0	0
3050	10	128391906	128392284	378	3	19.858	19.541	17.258	17.909	-0.15	0.999929	26.803	27.518	26.227	25	0	0	3	Ankrd52, Slc39a5, Nabp2	14971, 9129, 17701	in gene, downstream, downstream	MergedReg chr10 #3050	1	1	1	0
3217	11	8653864	8654311	447	4	14.981	13.24	13.024	11.929	-0.15	0.999929	24.793	22.326	26.852	22	0	0	1	Tns3	10448	in gene	MergedReg chr11 #3217	1	1	1	1
3224	11	9481458	9481775	317	2	13.468	11.682	9.714	9.667	-0.15	0.999929	25.463	20.768	16.861	14	0	0	1	Abca13	289674	in gene	MergedReg chr11 #3224	1	1	0	0
3349	11	25849261	25849617	356	1	4.934	3.398	2.782	3.444	-0.15	0.999929	11.391	6.23	6.245	7	0	0	1	5730522E02Rik	361137	in gene	MergedReg chr11 #3349	1	0	0	0
3365	11	28934568	28935047	479	4	12.597	11.422	9.908	10.667	-0.15	0.999929	20.772	18.691	16.236	19	0	0	1	Efemp1	81602	downstream	MergedReg chr11 #3365	1	1	1	1
3414	11	32324642	32324899	257	1	13.988	14.278	8.274	10.75	-0.15	0.999929	22.112	20.768	14.987	16	0	0	0				MergedReg chr11 #3414	0	1	0	0
3469	11	35283915	35284250	335	3	11.592	8.723	7.681	6.2	-0.15	0.999929	22.782	19.21	10.616	10	0	0	1	Slit3	162626	in gene	MergedReg chr11 #3469	1	1	1	0
3548	11	46055987	46056419	432	4	13.641	14.018	11.33	12.5	-0.15	0.999929	23.452	19.73	19.983	22	1	1	1	Adam19	216	in gene	MergedReg chr11 #3548	1	1	1	1
3591	11	49901448	49902504	1056	4	13.889	10.903	10.162	10.758	-0.15	0.999929	46.905	34.267	26.852	35	1	1	1	Rasgef1c	141	in gene	MergedReg chr11 #3591	1	1	1	1
3742	11	58801759	58802184	425	4	16.656	16.095	13.649	12.714	-0.15	0.999929	24.122	20.768	19.983	23	0	1	1	Fam183b	-11	upstream	MergedReg chr11 #3742	1	1	1	1
3959	11	69604274	69604573	299	2	11.093	10.672	6.938	9.222	-0.15	0.999929	16.082	17.653	13.738	14	0	1	1	Atp1b2	1537	in gene	MergedReg chr11 #3959	1	0	0	1
4058	11	73160113	73161079	966	4	24.167	19.28	18.276	19.5	-0.15	0.999929	67.677	62.824	49.957	57	1	1	1	P2rx5	66	in gene	MergedReg chr11 #4058	1	1	1	1
4060	11	73198679	73199882	1203	4	59.742	59.23	58.092	49.763	-0.15	0.999929	146.075	141.742	136.758	121	1	2	2	Ctns, Shpk	-261, -202	upstream, upstream	MergedReg chr11 #4060	1	1	1	1
4245	11	80163526	80163820	294	1	6.031	8.711	4.857	6.333	-0.15	0.999929	8.711	12.98	8.118	9	0	0	1	Adap2	9511	in gene	MergedReg chr11 #4245	0	1	0	0
4583	11	98585607	98585965	358	3	18.153	17.228	12.489	15.8	-0.15	0.999929	31.493	27.518	22.481	27	0	1	1	Ormdl3	1459	in gene	MergedReg chr11 #4583	1	1	0	1
4827	11	107341320	107341594	274	1	9.13	5.776	2.732	5.875	-0.15	0.999929	12.731	8.826	6.245	8	0	0	1	Pitpnc1	129263	in gene	MergedReg chr11 #4827	1	0	0	0
4873	11	112784955	112785411	456	3	16.573	22.326	19.483	13.4	-0.15	0.999929	22.782	32.191	28.101	21	1	0	2	Sox9, Gm11681	2973, 13825	in gene, downstream	MergedReg chr11 #4873	1	1	1	0
5151	11	121434377	121435327	950	4	18.901	20.374	17.98	15.621	-0.15	0.999929	41.544	46.209	40.59	38	0	1	2	Fn3krp, Fn3k	13479, -101	downstream, upstream	MergedReg chr11 #5151	1	1	1	1
5234	12	8811549	8811937	388	3	11.494	13.339	7.878	12	-0.15	0.999929	18.762	19.73	17.485	18	0	0	0				MergedReg chr12 #5234	1	1	0	1
5246	12	9584752	9585403	651	4	17.221	19.808	16.517	15.85	-0.15	0.999929	45.565	51.401	41.839	40	0	0	1	Osr1	10635	downstream	MergedReg chr12 #5246	1	1	1	1
5258	12	12176459	12176684	225	1	11.87	7.566	6.78	7.714	-0.15	0.999929	20.102	14.018	11.865	15	0	0	0				MergedReg chr12 #5258	1	0	0	0
5335	12	24642266	24642809	543	4	11.509	11.422	10.396	7.706	-0.15	0.999929	29.483	28.556	25.603	22	0	1	2	Gm6969, Klf11	-3473, -8834	upstream, upstream	MergedReg chr12 #5335	1	1	1	1
5342	12	24893853	24894492	639	4	9.347	10.877	8.992	6.65	-0.15	0.999929	17.422	17.653	19.983	13	0	0	1	Mboat2	62573	in gene	MergedReg chr12 #5342	1	1	1	1
5452	12	34713812	34714444	632	3	9.448	10.072	9.242	5.85	-0.15	0.999929	19.432	17.134	18.11	10	0	0	0				MergedReg chr12 #5452	1	1	1	0
5478	12	40016769	40017373	604	4	10.051	11.336	9.228	7.667	-0.15	0.999929	16.082	20.768	13.738	13	0	0	0				MergedReg chr12 #5478	1	1	1	1
5498	12	44438972	44439206	234	1	14.323	11.617	9.523	8.5	-0.15	0.999929	21.442	16.095	13.114	10	0	0	1	Nrcam	110204	in gene	MergedReg chr12 #5498	1	0	0	0
5501	12	45067000	45067835	835	3	6.958	5.272	4.828	4.12	-0.15	0.999929	14.072	10.903	10.616	9	0	0	1	Stxbp6	7066	in gene	MergedReg chr12 #5501	1	1	1	0
5844	12	84752331	84752617	286	1	5.286	8.192	4.302	3.875	-0.15	0.999929	11.391	12.98	6.245	7	0	0	1	Npc2	20638	downstream	MergedReg chr12 #5844	0	1	0	0
5874	12	85862496	85862901	405	1	7.422	7.988	6.053	3.846	-0.15	0.999929	15.412	17.134	8.742	10	0	0	1	Ttll5	37748	in gene	MergedReg chr12 #5874	0	1	0	0
5915	12	88360441	88361321	880	4	54.156	49.936	46.411	47.536	-0.15	0.999929	122.623	109.032	103.661	101	1	1	2	Adck1, 3200001D21Rik	80, 16442	in gene, downstream	MergedReg chr12 #5915	1	1	1	1
6016	12	102438050	102438582	532	3	18.552	18.334	15.495	15.938	-0.15	0.999929	32.833	31.152	26.852	29	0	1	1	Lgmn	1381	in gene	MergedReg chr12 #6016	1	1	1	0
6039	12	103325410	103325706	296	2	15.784	11.653	10.269	12.667	-0.15	0.999929	36.854	28.037	23.73	31	1	0	2	Fam181a, Asb2	10599, 30443	downstream, in gene	MergedReg chr12 #6039	1	1	0	0
6159	12	111006597	111006996	399	1	7.98	7.745	4.84	5.75	-0.15	0.999929	13.401	14.018	9.367	11	0	0	1	6030440G07Rik	12398	in gene	MergedReg chr12 #6159	1	0	0	0
6204	12	112183592	112183934	342	1	8.711	11.267	6.932	7.3	-0.15	0.999929	12.731	15.576	11.24	10	0	0	1	Kif26a	37555	downstream	MergedReg chr12 #6204	0	1	0	0
6351	13	11959494	11960197	703	4	11.391	10.195	9.622	8.238	-0.15	0.999929	18.092	17.653	16.861	13	0	0	1	Ryr2	147100	in gene	MergedReg chr13 #6351	1	1	1	1
6406	13	17984358	17984654	296	1	10.796	7.327	5.69	6.667	-0.15	0.999929	18.092	11.422	10.616	11	0	0	1	Yae1d1	8845	downstream	MergedReg chr13 #6406	1	0	0	0
6539	13	28417414	28417885	471	4	15.364	17.579	14.14	14.214	-0.15	0.999929	27.473	25.441	18.11	22	0	0	0				MergedReg chr13 #6539	1	1	1	1
6577	13	31955015	31955541	526	4	10.093	10.773	9.406	7.125	-0.15	0.999929	28.143	26.479	24.979	23	0	0	1	Gmds	383266	in gene	MergedReg chr13 #6577	1	1	1	1
6671	13	41354661	41354915	254	1	11.391	12.915	10.226	11	-0.15	0.999929	19.432	20.249	16.236	21	0	0	1	Nedd9	132532	in gene	MergedReg chr13 #6671	0	1	0	0
6926	13	59646838	59647155	317	1	9.314	5.365	5.495	4.2	-0.15	0.999929	14.742	9.346	11.865	11	0	0	1	Golm1	28788	in gene	MergedReg chr13 #6926	1	0	0	0
7000	13	67194340	67195198	858	4	24.947	20.688	19.647	19.154	-0.15	0.999929	56.956	48.805	43.712	45	0	1	1	Zfp455	263	in gene	MergedReg chr13 #7000	1	1	1	1
7067	13	73310194	73311170	976	4	13.164	13.265	11.885	10.548	-0.15	0.999929	36.854	36.344	42.464	31	0	1	2	Gm10263, Ndufs6	-7146, 17800	upstream, downstream	MergedReg chr13 #7067	1	1	1	1
7106	13	74462465	74463574	1109	4	34.489	33.229	31.517	29.912	-0.15	0.999929	73.708	69.054	64.32	69	0	0	0				MergedReg chr13 #7106	1	1	1	1
7111	13	74639046	74639277	231	1	25.941	17.134	15.433	20	-0.15	0.999929	39.534	34.267	29.974	34	0	1	1	Erap1	-711	upstream	MergedReg chr13 #7111	1	0	0	0
7195	13	90032510	90032770	260	1	7.296	9.519	4.926	5.556	-0.15	0.999929	10.051	15.057	7.494	7	0	0	1	Xrcc4	56968	in gene	MergedReg chr13 #7195	0	1	0	0
7348	13	104286837	104287228	391	1	16.193	12.115	11.136	11.583	-0.15	0.999929	31.493	22.845	22.481	23	0	1	1	Adamts6	-841	upstream	MergedReg chr13 #7348	1	0	0	0
7453	13	117311611	117312100	489	4	11.894	15.089	11.475	10.467	-0.15	0.999929	28.813	32.191	20.607	27	0	0	0				MergedReg chr13 #7453	1	1	1	1
7573	14	17967257	17967576	319	2	10.118	11.319	8.618	7.1	-0.15	0.999929	19.432	22.845	20.607	12	0	0	1	Thrb	306456	in gene	MergedReg chr14 #7573	1	1	0	0
7729	14	31669440	31669938	498	1	4.942	5.322	3.122	4.312	-0.15	0.999929	11.391	9.346	5.62	8	0	0	1	Btd	28632	downstream	MergedReg chr14 #7729	0	1	0	0
7795	14	34880362	34880750	388	1	4.959	5.019	2.935	2.444	-0.15	0.999929	8.041	10.384	5.62	4	0	0	1	Grid1	60420	in gene	MergedReg chr14 #7795	0	1	0	0
7811	14	37238653	37238992	339	4	18.64	18.219	11.808	15.182	-0.15	0.999929	40.204	33.229	19.983	26	0	0	0				MergedReg chr14 #7811	1	1	1	1
7812	14	37271280	37271829	549	1	5.085	5.559	4.114	3.125	-0.15	0.999929	8.041	7.788	6.869	6	0	0	0				MergedReg chr14 #7812	0	1	0	0
7842	14	45050039	45050584	545	3	8.75	6.078	4.224	6.733	-0.15	0.999929	18.762	14.018	11.24	12	0	0	0				MergedReg chr14 #7842	1	1	0	1
8055	14	59597251	59598430	1179	4	30.265	24.648	26.609	21.833	-0.15	0.999929	87.109	66.458	73.062	66	1	1	1	Cdadc1	119	in gene	MergedReg chr14 #8055	1	1	1	1
8096	14	62965505	62965889	384	2	7.985	6.36	4.267	6.5	-0.15	0.999929	11.391	10.384	8.118	11	0	0	1	Wdfy2	128007	downstream	MergedReg chr14 #8096	1	1	0	0
8288	14	79487121	79487848	727	4	17.072	15.192	14.281	13.304	-0.15	0.999929	50.925	43.094	39.341	37	0	1	2	Wbp4, Elf1	-6216, 6290	upstream, in gene	MergedReg chr14 #8288	1	1	1	1
8304	14	86395641	86396062	421	3	6.907	6.79	5.812	3.167	-0.15	0.999929	17.422	16.095	13.114	6	0	0	0				MergedReg chr14 #8304	1	1	1	0
8316	14	89178818	89179217	399	2	7.873	7.096	4.527	4.75	-0.15	0.999929	10.721	9.865	8.742	7	0	0	0				MergedReg chr14 #8316	1	1	0	0
8575	15	12196915	12197174	259	1	12.145	7.658	8.43	7.125	-0.15	0.999929	16.752	11.942	13.114	14	0	1	2	Gm2581, Mtmr12	1457, -8050	downstream, upstream	MergedReg chr15 #8575	1	0	0	0
8816	15	52153391	52153647	256	1	9.884	8.567	5.152	7.875	-0.15	0.999929	26.803	21.806	11.865	22	0	0	0				MergedReg chr15 #8816	0	0	0	1
8829	15	53901690	53902940	1250	4	24.535	21.966	20.671	20.949	-0.15	0.999929	73.037	64.381	62.446	62	1	1	1	Samd12	121	in gene	MergedReg chr15 #8829	1	1	1	1
8833	15	54571261	54571902	641	4	9.079	8.567	7.088	7.45	-0.15	0.999929	12.731	14.538	11.24	13	1	1	1	Mal2	215	in gene	MergedReg chr15 #8833	1	1	1	1
8888	15	59665343	59666017	674	1	4.051	5.522	3.293	3.7	-0.15	0.999929	8.041	11.422	6.245	9	0	0	1	Trib1	17026	downstream	MergedReg chr15 #8888	0	1	0	0
8970	15	73156581	73157457	876	4	13.525	16.903	12.813	12.444	-0.15	0.999929	25.463	29.595	28.725	25	0	0	1	Ago2	27928	in gene	MergedReg chr15 #8970	1	1	1	1
9043	15	76189808	76190384	576	3	11.652	12.692	9.54	12.389	-0.15	0.999929	21.442	28.556	16.236	30	0	0	1	Plec	41282	in gene	MergedReg chr15 #9043	1	1	0	1
9089	15	77336482	77336910	428	1	7.371	8.507	5.956	5.615	-0.15	0.999929	10.721	16.095	11.24	10	0	0	0				MergedReg chr15 #9089	0	1	0	0
9411	15	92051071	92051977	906	4	15.342	16.185	15.138	12.931	-0.15	0.999929	32.163	34.267	31.223	31	0	1	1	Cntn1	359	in gene	MergedReg chr15 #9411	1	1	1	1
10122	16	34967650	34967906	256	1	14.155	13.369	10.85	10.75	-0.15	0.999929	36.184	28.037	24.979	28	0	0	2	Mylk, E130310I04Rik	182828, -8784	in gene, upstream	MergedReg chr16 #10122	1	0	0	0
10163	16	37763972	37764256	284	1	11.168	8.365	6.106	6.778	-0.15	0.999929	16.752	18.691	9.367	11	0	0	0				MergedReg chr16 #10163	0	0	1	0
10676	17	10370453	10371094	641	3	5.227	8.411	5.464	4.889	-0.15	0.999929	10.721	19.73	13.114	13	0	0	0				MergedReg chr17 #10676	1	1	1	0
10690	17	12669365	12669646	281	2	16.752	11.826	11.518	8.556	-0.15	0.999929	22.112	15.057	15.612	11	0	0	1	Slc22a1	6333	in gene	MergedReg chr17 #10690	1	0	1	0
10700	17	12940018	12940386	368	3	11.67	9.778	7.077	10.333	-0.15	0.999929	21.442	17.134	15.612	21	0	1	2	Acat3, Acat2	194, 20523	in gene, downstream	MergedReg chr17 #10700	1	1	0	1
10756	17	17234473	17235755	1282	4	21.459	19.288	18.156	18.625	-0.15	0.999929	56.286	50.882	50.582	50	0	0	0				MergedReg chr17 #10756	1	1	1	1
10757	17	17294027	17294668	641	4	29.282	28.4	27.039	23.55	-0.15	0.999929	54.946	54.516	49.957	42	0	0	0				MergedReg chr17 #10757	1	1	1	1
10797	17	22080760	22081504	744	4	21.47	15.014	16.47	14.625	-0.15	0.999929	48.915	28.556	37.468	29	1	0	0				MergedReg chr17 #10797	1	1	1	1
11010	17	27920695	27921128	433	3	9.094	11.46	7.895	7.357	-0.15	0.999929	14.072	23.883	13.114	14	0	0	1	Anks1	11571	in gene	MergedReg chr17 #11010	1	1	1	0
11308	17	40837318	40837572	254	1	13.234	10.838	8.04	11.875	-0.15	0.999929	21.442	21.287	18.11	24	0	0	1	Rhag	26296	in gene	MergedReg chr17 #11308	1	0	0	0
11457	17	48274789	48275125	336	1	7.103	9.813	6.314	5.667	-0.15	0.999929	18.092	20.249	11.865	12	0	0	1	Treml4	10662	in gene	MergedReg chr17 #11457	0	1	0	0
11492	17	52461716	52462185	469	3	9.247	8.861	7.244	6.333	-0.15	0.999929	21.442	21.287	19.358	15	0	1	1	Gm5094	-185	upstream	MergedReg chr17 #11492	1	1	1	0
11517	17	56057025	56057528	503	4	26.579	24.056	21.69	23.2	-0.15	0.999929	44.225	40.498	34.97	39	0	0	1	Chaf1a	16860	in gene	MergedReg chr17 #11517	1	1	1	1
11582	17	57168019	57168420	401	2	10.824	10.065	7.542	9.769	-0.15	0.999929	19.432	16.095	14.987	22	0	0	0				MergedReg chr17 #11582	1	1	0	0
11591	17	58919142	58919602	460	4	25.893	20.026	15.879	23.286	-0.15	0.999929	60.976	40.498	34.97	49	0	0	1	2610034M16Rik	72003	in gene	MergedReg chr17 #11591	1	1	1	1
11614	17	64480689	64480936	247	1	3.183	4.543	1.071	2	-0.15	0.999929	4.69	8.307	1.873	6	0	0	0				MergedReg chr17 #11614	0	1	0	0
11671	17	69475421	69475939	518	4	21.836	18.6	19.358	14.765	-0.15	0.999929	42.214	30.633	35.594	30	0	0	1	A330050F15Rik	36354	in gene	MergedReg chr17 #11671	1	1	1	1
11677	17	70633429	70634063	634	4	9.85	8.852	7.65	7.8	-0.15	0.999929	16.082	17.653	18.734	18	0	0	1	Dlgap1	208954	in gene	MergedReg chr17 #11677	1	1	1	1
11790	17	82845089	82845440	351	1	6.883	6.608	4.598	4.909	-0.15	0.999929	14.072	16.095	8.118	11	0	0	0				MergedReg chr17 #11790	1	0	0	0
11806	17	83868465	83869467	1002	3	7.933	10.183	7.534	7.29	-0.15	0.999929	14.072	15.057	13.114	12	0	0	0				MergedReg chr17 #11806	1	1	1	0
12049	18	23093060	23093363	303	1	12.285	9.288	8.049	8.778	-0.15	0.999929	20.772	17.134	14.987	14	0	0	0				MergedReg chr18 #12049	1	0	0	0
12449	18	60761378	60761965	587	3	13.439	11.192	10.755	11.833	-0.15	0.999929	21.442	16.095	15.612	27	0	0	0				MergedReg chr18 #12449	1	0	1	1
12481	18	61664387	61665083	696	1	6.509	7.219	5.412	4.81	-0.15	0.999929	12.061	17.653	9.991	10	0	1	1	Mir143hg	803	in gene	MergedReg chr18 #12481	0	1	0	0
12504	18	63386496	63387189	693	3	8.224	7.056	6.018	4.636	-0.15	0.999929	14.072	9.865	9.367	9	1	1	1	Piezo2	341	in gene	MergedReg chr18 #12504	1	1	1	0
12603	18	70471727	70472768	1041	4	31.311	31.089	27.476	28.576	-0.15	0.999929	97.16	99.687	79.307	100	2	2	2	4930503L19Rik, Stard6	233, -298	in gene, upstream	MergedReg chr18 #12603	1	1	1	1
12610	18	72349093	72349813	720	4	10.934	12.791	9.935	10.381	-0.15	0.999929	21.442	20.768	20.607	18	0	2	2	Dcc, Gm19825	1616, -5435	in gene, upstream	MergedReg chr18 #12610	1	1	1	1
12631	18	74190413	74190933	520	1	6.575	4.575	4.137	2.467	-0.15	0.999929	12.731	7.269	7.494	5	0	0	1	Ska1	17145	downstream	MergedReg chr18 #12631	0	1	0	0
12639	18	74895751	74896076	325	2	9.716	7.632	6.057	5.7	-0.15	0.999929	13.401	10.903	8.118	8	0	0	0				MergedReg chr18 #12639	1	1	0	0
12654	18	75387489	75387770	281	1	14.155	12.007	11.553	9	-0.15	0.999929	19.432	16.614	14.363	13	0	0	1	Smad7	20264	in gene	MergedReg chr18 #12654	1	0	0	0
12656	18	75611980	75612264	284	1	9.381	4.615	3.4	5.333	-0.15	0.999929	20.772	8.307	6.869	10	0	0	1	Ctif	85574	in gene	MergedReg chr18 #12656	1	0	0	0
12699	18	78237307	78237671	364	2	5.584	8.48	5.048	5.545	-0.15	0.999929	7.371	16.095	12.489	9	0	0	1	Slc14a2	359461	in gene	MergedReg chr18 #12699	1	1	0	0
12778	18	84588654	84589235	581	4	36.928	36.142	31.917	33.056	-0.15	0.999929	51.595	49.324	54.328	59	1	1	1	Zfp407	560	in gene	MergedReg chr18 #12778	1	1	1	1
13029	19	8770973	8771426	453	4	31.717	30.044	26.519	26	-0.15	0.999929	58.966	50.882	44.961	48	1	1	4	Nxf1, Tmem223, Tmem179b, Taf6l	14096, 203, 3268, 15218	downstream, in gene, downstream, downstream	MergedReg chr19 #13029	1	1	1	1
13141	19	15614800	15615285	485	4	7.773	10.072	7.119	6.733	-0.15	0.999929	16.752	19.73	12.489	13	0	0	0				MergedReg chr19 #13141	1	1	1	1
13759	2	11705181	11706338	1157	4	26.06	28.991	27.071	22.216	-0.15	0.999929	76.388	71.131	64.32	52	0	1	1	Il15ra	223	in gene	MergedReg chr2 #13759	1	1	1	1
13785	2	14389982	14390235	253	1	11.642	15.576	11.553	11	-0.15	0.999929	18.092	24.402	23.105	17	0	1	1	Slc39a12	1710	in gene	MergedReg chr2 #13785	0	1	0	0
13869	2	24181836	24182398	562	4	11.431	9.193	9.11	6.471	-0.15	0.999929	20.102	19.73	23.105	15	0	1	1	Il1f9	-4359	upstream	MergedReg chr2 #13869	1	1	1	1
14227	2	35432113	35432789	676	4	11.168	11.175	10.527	8.667	-0.15	0.999929	20.102	22.845	21.232	15	0	0	1	Ggta1	28974	in gene	MergedReg chr2 #14227	1	1	1	1
14347	2	51933918	51934204	286	1	6.477	7.903	5.69	4.778	-0.15	0.999929	9.381	10.384	8.742	6	0	1	1	Rbm43	948	in gene	MergedReg chr2 #14347	0	1	0	0
14409	2	59788884	59789460	576	2	5.026	4.067	3.086	2.937	-0.15	0.999929	9.381	7.269	6.869	7	0	0	1	Tanc1	177128	in gene	MergedReg chr2 #14409	1	1	0	0
14621	2	85060303	85061421	1118	4	18.341	19.018	17.806	15.457	-0.15	0.999929	44.225	44.651	36.219	36	0	0	1	Tnks1bp1	10402	in gene	MergedReg chr2 #14621	1	1	1	1
14703	2	93217036	93217300	264	1	14.993	11.228	11.318	9.75	-0.15	0.999929	26.803	20.768	21.856	16	0	0	1	Tspan18	117319	in gene	MergedReg chr2 #14703	1	0	0	0
14722	2	93954916	93955351	435	2	8.762	8.387	6.245	6.231	-0.15	0.999929	18.762	12.98	8.742	10	0	1	1	Gm13889	1967	downstream	MergedReg chr2 #14722	1	1	0	0
14882	2	113495582	113496002	420	2	9.764	7.751	5.709	7.357	-0.15	0.999929	21.442	17.134	11.24	15	0	0	1	Fmn1	168056	in gene	MergedReg chr2 #14882	1	1	0	0
14904	2	116020123	116020700	577	1	8.488	7.759	6.245	6.176	-0.15	0.999929	16.082	13.499	11.865	15	0	0	1	Meis2	44647	in gene	MergedReg chr2 #14904	1	0	0	0
15030	2	122467290	122468011	721	4	26.774	25.057	23.621	24.348	-0.15	0.999929	54.276	53.478	51.831	48	1	0	1	Slc28a2	41173	downstream	MergedReg chr2 #15030	1	1	1	1
15140	2	131177769	131178130	361	2	21.32	18.172	17.996	16	-0.15	0.999929	30.153	29.595	26.852	23	0	2	3	Spef1, Cenpb, Cdc25b	-3139, 2063, -8999	upstream, in gene, upstream	MergedReg chr2 #15140	1	1	0	0
15226	2	140670523	140671607	1084	7	20.043	18.6	16.916	16.794	-0.15	0.999929	45.565	44.132	34.97	39	0	1	2	Macrod2, Flrt3	275635, 411	in gene, in gene	MergedReg chr2 #15226	1	1	1	1
15263	2	145167971	145168840	869	4	15.809	15.268	15.658	11.518	-0.15	0.999929	32.833	38.94	32.472	26	1	0	0				MergedReg chr2 #15263	1	1	1	1
15320	2	150311026	150311786	760	4	46.849	42.834	41.709	38.125	-0.15	0.999929	129.993	111.628	105.534	106	0	0	1	3300002I08Rik	51359	in gene	MergedReg chr2 #15320	1	1	1	1
15568	2	163532076	163532340	264	1	15.663	8.632	7.728	8	-0.15	0.999929	34.173	13.499	14.987	16	0	0	1	0610008F07Rik	9513	in gene	MergedReg chr2 #15568	1	0	0	0
15778	2	174008305	174008678	373	1	5.807	5.279	3.747	3.818	-0.15	0.999929	9.381	8.826	8.742	7	0	0	0				MergedReg chr2 #15778	0	1	0	0
15795	2	176707992	176708819	827	4	19.638	19.889	18.302	16.731	-0.15	0.999929	52.935	55.035	43.088	42	0	1	1	Gm14305	52	in gene	MergedReg chr2 #15795	1	1	1	1
15798	2	177321118	177321686	568	4	9.418	9.144	7.077	7.056	-0.15	0.999929	16.752	17.653	14.363	14	0	0	0				MergedReg chr2 #15798	1	1	1	1
15808	2	178022970	178024205	1235	4	25.961	25.987	23.666	24.205	-0.15	0.999929	89.789	80.476	77.434	72	0	1	1	Etohi1	303	in gene	MergedReg chr2 #15808	1	1	1	1
15917	3	4796415	4797562	1147	4	8.339	8.901	6.522	7.806	-0.15	0.999929	18.092	20.768	16.861	27	0	1	1	1110015O18Rik	-1720	upstream	MergedReg chr3 #15917	1	1	1	1
15943	3	9250629	9250935	306	1	10.87	6.404	6.175	4.333	-0.15	0.999929	18.762	12.98	10.616	8	1	1	1	Zbtb10	215	in gene	MergedReg chr3 #15943	1	0	0	0
15959	3	9974283	9974638	355	2	11.513	6.986	8.061	4.889	-0.15	0.999929	18.762	10.903	12.489	8	0	0	0				MergedReg chr3 #15959	1	0	1	0
16000	3	19138713	19139188	475	4	17.958	15.091	15.07	13.067	-0.15	0.999929	36.184	29.075	34.346	22	0	0	1	Armc1	24115	in gene	MergedReg chr3 #16000	1	1	1	1
16003	3	19310657	19311874	1217	4	27.914	24.594	21.955	25.5	-0.15	0.999929	47.575	49.843	40.59	45	1	1	1	Pde7a	57	in gene	MergedReg chr3 #16003	1	1	1	1
16045	3	28225427	28225802	375	1	5.137	5.192	3.955	2.917	-0.15	0.999929	14.072	11.942	8.118	5	0	0	0				MergedReg chr3 #16045	0	1	0	0
16181	3	41563509	41563776	267	1	11.763	7.269	6.453	7.556	-0.15	0.999929	23.452	11.422	11.24	14	1	0	1	Phf17	7908	in gene	MergedReg chr3 #16181	1	0	0	0
16373	3	69290333	69290701	368	2	9.381	10.297	7.442	6.833	-0.15	0.999929	14.742	12.98	13.114	13	0	0	0				MergedReg chr3 #16373	1	1	0	0
16403	3	76074157	76074633	476	4	12.508	9.623	8.659	8.8	-0.15	0.999929	20.772	11.942	12.489	17	0	1	1	Fstl5	-166	upstream	MergedReg chr3 #16403	1	1	1	1
16435	3	82995412	82995665	253	1	23.452	16.355	17.407	13.25	-0.15	0.999929	32.833	22.845	21.856	21	0	0	0				MergedReg chr3 #16435	0	1	0	0
16450	3	84033074	84033852	778	4	11.643	11.314	9.627	8.625	-0.15	0.999929	22.112	21.806	17.485	15	0	0	1	D930015E06Rik	6698	in gene	MergedReg chr3 #16450	1	1	1	1
16884	3	107160067	107160495	428	3	8.041	9.266	7.397	4.667	-0.15	0.999929	16.082	19.21	17.485	10	0	0	0				MergedReg chr3 #16884	1	1	1	0
16892	3	107356933	107357290	357	2	11.026	11.045	9.197	8.273	-0.15	0.999929	25.463	23.883	18.734	15	0	0	0				MergedReg chr3 #16892	1	1	0	0
17060	3	123642918	123643229	311	1	6.924	8.134	4.51	5.571	-0.15	0.999929	11.391	16.614	11.865	9	0	0	1	Ndst3	29319	in gene	MergedReg chr3 #17060	1	0	0	0
17150	3	133754748	133755261	513	4	10.051	10.481	8.001	8.125	-0.15	0.999929	19.432	19.21	14.363	19	0	0	0				MergedReg chr3 #17150	1	1	1	1
17155	3	135211855	135212849	994	4	20.102	20.517	17.284	18.774	-0.15	0.999929	52.265	49.324	42.464	42	1	1	1	Cenpe	-211	upstream	MergedReg chr3 #17155	1	1	1	1
17222	3	144453827	144454252	425	4	12.938	9.865	9.847	7.769	-0.15	0.999929	32.833	27.518	28.725	19	0	0	1	Hs2st1	116177	in gene	MergedReg chr3 #17222	1	1	1	1
17362	4	4421798	4422115	317	1	8.041	4.673	2.748	4.889	-0.15	0.999929	17.422	8.826	4.996	8	0	0	0				MergedReg chr4 #17362	1	0	0	0
17393	4	8759412	8759925	513	2	6.388	7.107	5.152	5.077	-0.15	0.999929	14.072	17.134	14.363	12	0	0	1	Chd7	68747	in gene	MergedReg chr4 #17393	1	1	0	0
17472	4	19697917	19698291	374	1	11.503	8.783	7.858	9.5	-0.15	0.999929	22.112	16.095	14.363	16	0	0	1	Wwp1	10896	in gene	MergedReg chr4 #17472	1	0	0	0
17614	4	40844042	40844773	731	3	11.1	8.736	9.666	7.609	-0.15	0.999929	20.772	14.538	13.114	16	0	0	2	B4galt1, Mir5123	9591, 5731	in gene, downstream	MergedReg chr4 #17614	1	0	1	1
17748	4	46595992	46596299	307	1	4.623	4.777	3.372	3.222	-0.15	0.999929	8.041	11.942	8.118	5	0	0	2	Coro2a, Tbc1d2	5784, 54054	in gene, downstream	MergedReg chr4 #17748	0	1	0	0
17773	4	48546656	48547452	796	4	18.708	15.306	15.487	14.4	-0.15	0.999929	44.895	33.748	32.472	32	0	0	1	Msantd3	7108	in gene	MergedReg chr4 #17773	1	1	1	1
17799	4	53353551	53353801	250	1	6.449	7.593	4.918	3.875	-0.15	0.999929	11.391	13.499	9.991	7	0	0	0				MergedReg chr4 #17799	1	0	0	0
17821	4	56829621	56830088	467	4	12.642	10.176	8.493	10.2	-0.15	0.999929	28.143	23.364	20.607	22	0	0	1	Ctnnal1	35357	in gene	MergedReg chr4 #17821	1	1	1	1
17847	4	58943327	58944171	844	4	11.912	10.038	9.668	9.423	-0.15	0.999929	26.133	28.037	23.73	23	1	1	1	Zkscan16	121	in gene	MergedReg chr4 #17847	1	1	1	1
18267	4	114486805	114487423	618	3	8.817	8.034	6.639	7.316	-0.15	0.999929	16.752	14.538	11.24	15	0	0	1	Trabd2b	80390	in gene	MergedReg chr4 #18267	1	1	0	1
18291	4	115737466	115738181	715	4	61.297	57.586	53.731	53.87	-0.15	0.999929	121.953	116.82	120.522	121	1	1	1	Efcab14	-250	upstream	MergedReg chr4 #18291	1	1	1	1
18961	4	145214346	145214917	571	4	16.826	14.855	13.842	13.222	-0.15	0.999929	40.204	34.267	34.346	38	0	0	1	Tnfrsf1b	32239	in gene	MergedReg chr4 #18961	1	1	1	1
18971	4	147809253	147810068	815	4	23.184	18.421	18.459	16.04	-0.15	0.999929	49.585	39.979	41.839	37	0	1	1	Gm13157	128	in gene	MergedReg chr4 #18971	1	1	1	1
19174	4	155179201	155179569	368	2	10.721	12.414	8.742	9.182	-0.15	0.999929	12.731	17.134	12.489	15	0	0	1	Ski	43150	in gene	MergedReg chr4 #19174	1	1	0	0
19316	5	18087979	18088424	445	4	14.351	14.315	12.009	11.417	-0.15	0.999929	24.793	28.037	22.481	24	0	0	0				MergedReg chr5 #19316	1	1	1	1
19353	5	23251911	23252258	347	2	7.249	7.505	5.904	4.545	-0.15	0.999929	12.731	12.461	12.489	8	0	0	1	Lhfpl3	505891	in gene	MergedReg chr5 #19353	0	1	1	0
19422	5	25754162	25754505	343	1	8.102	7.788	5.507	5.818	-0.15	0.999929	16.082	14.018	12.489	12	0	1	1	Actr3b	-5693	upstream	MergedReg chr5 #19422	1	0	0	0
19902	5	76657344	76658469	1125	4	19.786	19.167	16.479	18.278	-0.15	0.999929	40.204	45.69	33.097	40	1	1	1	A730089K16Rik	522	in gene	MergedReg chr5 #19902	1	1	1	1
20041	5	98854724	98855460	736	4	8.128	7.743	6.272	6.571	-0.15	0.999929	18.092	15.576	14.363	12	1	1	1	Bmp3	653	in gene	MergedReg chr5 #20041	1	1	1	1
20173	5	108498194	108498552	358	1	6.579	4.767	3.974	4.273	-0.15	0.999929	14.072	8.826	7.494	9	0	0	1	Pcgf3	37041	in gene	MergedReg chr5 #20173	1	0	0	0
20208	5	110342668	110343233	565	3	13.96	13.24	10.026	11.722	-0.15	0.999929	30.153	28.037	21.856	20	1	1	2	Pole, P2rx2	56631, 85	downstream, in gene	MergedReg chr5 #20208	1	1	0	1
20252	5	112133904	112134487	583	3	6.403	5.654	3.712	6.111	-0.15	0.999929	11.391	11.422	9.367	11	0	0	0				MergedReg chr5 #20252	1	1	0	1
20518	5	123992163	123992451	288	1	7.52	8.019	5.898	3.333	-0.15	0.999929	10.721	13.499	14.363	10	0	0	1	Hip1r	18679	in gene	MergedReg chr5 #20518	0	1	0	0
20600	5	127607284	127607800	516	4	22.405	22.942	18.656	20.187	-0.15	0.999929	35.514	33.748	31.223	29	0	0	1	Slc15a4	9850	in gene	MergedReg chr5 #20600	1	1	1	1
20627	5	129606414	129606886	472	1	12.106	11.007	9.45	9.533	-0.15	0.999929	16.752	13.499	12.489	13	0	0	2	Mmp17, Gm6139	22436, 17226	in gene, in gene	MergedReg chr5 #20627	1	0	0	0
20871	5	142341060	142341303	243	1	4.786	5.489	3.301	2	-0.15	0.999929	6.031	8.307	5.62	3	0	0	0				MergedReg chr5 #20871	0	1	0	0
20960	5	146414969	146415276	307	1	7.907	7.632	5.433	5.7	-0.15	0.999929	14.072	11.942	7.494	12	0	0	1	Wasf3	30116	in gene	MergedReg chr5 #20960	0	1	0	0
20980	5	147315043	147315562	519	4	8.711	8.599	6.518	6.5	-0.15	0.999929	15.412	14.538	13.114	10	0	0	2	Cdx2, Prhoxnb	-8053, 7138	upstream, in gene	MergedReg chr5 #20980	1	1	1	1
21022	5	150118451	150119109	658	4	14.486	12.461	10.556	12.19	-0.15	0.999929	35.514	31.152	26.227	36	1	0	0				MergedReg chr5 #21022	1	1	1	1
21059	6	4417030	4417580	550	4	10.642	12.553	8.559	10.176	-0.15	0.999929	25.463	32.191	22.481	30	0	0	0				MergedReg chr6 #21059	1	1	1	1
21120	6	13601588	13601976	388	3	13.345	11.639	11.605	8.167	-0.15	0.999929	18.762	19.73	16.861	15	0	0	1	Tmem168	6281	in gene	MergedReg chr6 #21120	1	1	1	0
21154	6	18088768	18089294	526	3	8.12	7.91	6.171	6.933	-0.15	0.999929	20.102	19.21	13.738	11	0	0	1	Asz1	20030	in gene	MergedReg chr6 #21154	1	1	1	0
21163	6	21985468	21986379	911	4	13.17	12.908	10.939	11.724	-0.15	0.999929	41.544	33.229	29.35	36	0	1	2	Ing3, Cped1	36308, 13	downstream, in gene	MergedReg chr6 #21163	1	1	1	1
21199	6	28842282	28842737	455	3	11.535	10.644	8.029	7.857	-0.15	0.999929	22.782	16.095	13.114	14	0	0	1	Snd1	362161	in gene	MergedReg chr6 #21199	1	1	0	1
21278	6	34862861	34863489	628	3	8.644	8.281	7.525	6.4	-0.15	0.999929	16.752	19.21	19.358	16	0	1	3	Agbl3, Tmem140, 3110062M04Rik	82743, 29, 14890	downstream, in gene, downstream	MergedReg chr6 #21278	1	1	0	1
21383	6	47318804	47319125	321	2	7.572	11.994	7.369	6.9	-0.15	0.999929	12.731	17.653	11.865	9	0	0	0				MergedReg chr6 #21383	1	1	0	0
21506	6	56568605	56569210	605	4	9.875	11.095	9.531	8.263	-0.15	0.999929	16.752	24.402	17.485	18	1	0	1	Gm8239	83601	downstream	MergedReg chr6 #21506	1	1	1	1
21567	6	66932036	66932640	604	4	8.781	7.46	6.803	6.632	-0.15	0.999929	20.102	16.095	11.24	16	0	0	1	Gng12	35941	in gene	MergedReg chr6 #21567	1	1	1	1
21571	6	67077327	67077759	432	4	13.401	12.181	9.511	10.769	-0.15	0.999929	28.143	23.883	16.236	19	0	0	1	E230016M11Rik	40944	in gene	MergedReg chr6 #21571	1	1	1	1
21670	6	82402205	82403058	853	3	9.53	9.346	9.367	6.556	-0.15	0.999929	18.762	22.326	23.73	15	0	1	1	Tacr1	156	in gene	MergedReg chr6 #21670	1	1	1	0
21693	6	83186818	83187428	610	2	11.532	11.395	10.747	8	-0.15	0.999929	22.782	22.326	17.485	14	0	0	1	Dctn1	21199	in gene	MergedReg chr6 #21693	1	1	0	0
21821	6	89381239	89381833	594	3	12.59	10.111	9.433	8.632	-0.15	0.999929	25.463	21.287	16.861	21	0	0	1	Chchd6	214116	downstream	MergedReg chr6 #21821	1	1	1	0
21823	6	89524911	89525194	283	1	5.137	4.904	2.914	2.429	-0.15	0.999929	6.701	7.269	4.996	4	0	0	1	Chchd6	70600	in gene	MergedReg chr6 #21823	1	0	0	0
21984	6	103510603	103511528	925	4	16.174	15.63	13.652	13.759	-0.15	0.999929	36.184	28.037	26.227	34	0	1	1	Chl1	189	in gene	MergedReg chr6 #21984	1	1	1	1
22130	6	117168596	117169530	934	3	7.556	8.934	7.02	6.897	-0.15	0.999929	16.752	15.576	13.738	16	1	1	1	Cxcl12	528	in gene	MergedReg chr6 #22130	1	1	1	0
22188	6	121183589	121185322	1733	7	28.081	26.691	25.025	25.444	-0.15	0.999929	90.459	79.957	78.058	95	1	1	1	Pex26	788	in gene	MergedReg chr6 #22188	1	1	1	1
22215	6	122826410	122826787	377	3	20.046	21.114	18.734	15.833	-0.15	0.999929	36.184	29.595	29.35	24	0	0	1	Foxj2	6414	in gene	MergedReg chr6 #22215	1	1	1	0
22408	6	137455523	137455914	391	4	26.244	25.225	20.087	21.667	-0.15	0.999929	40.204	46.209	38.092	43	0	0	1	Ptpro	203419	in gene	MergedReg chr6 #22408	1	1	1	1
22528	7	4120752	4121583	831	3	22.035	23.304	21.472	15.231	-0.15	0.999929	38.864	34.267	36.843	31	0	2	3	9430041J12Rik, Ttyh1, D030047H15Rik	-439, 1634, 15759	upstream, in gene, downstream	MergedReg chr7 #22528	1	1	1	0
22536	7	4498253	4498628	375	1	18.818	23.624	19.098	19.833	-0.15	0.999929	25.463	32.191	26.852	27	0	0	2	Ppp1r12c, Tnnt1	3240, 17535	in gene, downstream	MergedReg chr7 #22536	0	1	0	0
22580	7	6286170	6286605	435	4	37.667	33.006	32.205	29.928	-0.15	0.999929	50.925	49.324	48.084	48	1	1	2	Gm6792, Zfp667	33677, -193	downstream, upstream	MergedReg chr7 #22580	1	1	1	1
22583	7	6343539	6344167	628	4	21.007	14.564	15.768	13.1	-0.15	0.999929	52.935	34.267	38.092	39	0	0	0				MergedReg chr7 #22583	1	1	1	1
22632	7	16052738	16052992	254	1	34.341	31.217	30.599	26.875	-0.15	0.999929	45.565	43.094	40.59	33	1	0	0				MergedReg chr7 #22632	1	0	0	0
22674	7	16959639	16959942	303	1	6.768	6.023	3.559	4.2	-0.15	0.999929	12.731	10.384	5.62	7	0	1	1	Pnmal1	-5	upstream	MergedReg chr7 #22674	1	0	0	0
22764	7	24206993	24208262	1269	4	13.787	13.863	12.005	12.225	-0.15	0.999929	33.504	37.383	29.35	24	0	1	1	Zfp111	522	in gene	MergedReg chr7 #22764	1	1	1	1
22785	7	24512879	24513519	640	3	11.693	13.032	10.46	9.1	-0.15	0.999929	25.463	23.883	21.856	19	0	0	2	Cadm4, Zfp428	31176, 6112	downstream, in gene	MergedReg chr7 #22785	1	1	1	0
22956	7	29942665	29942948	283	2	6.701	5.942	4.371	3.375	-0.15	0.999929	12.061	8.307	6.245	8	0	0	1	Zfp74	9087	in gene	MergedReg chr7 #22956	1	1	0	0
23022	7	34320059	34320417	358	2	9.437	10.341	8.118	6.182	-0.15	0.999929	26.803	24.402	20.607	16	0	0	0				MergedReg chr7 #23022	0	1	1	0
23032	7	34719780	34720042	262	2	17.338	15.901	15.143	12.75	-0.15	0.999929	34.173	31.671	31.223	22	0	0	1	Chst8	92800	in gene	MergedReg chr7 #23032	1	1	0	0
23113	7	42505168	42506016	848	4	23.353	20.98	19.173	19.815	-0.15	0.999929	53.605	44.651	40.59	42	1	1	1	Zfp141	161	in gene	MergedReg chr7 #23113	1	1	1	1
23119	7	43443098	43444311	1213	4	33.856	30.961	30.401	27.737	-0.15	0.999929	85.769	75.284	79.307	91	1	2	4	Lim2, Nkg7, Cldnd2, Etfb	13603, 6566, 2888, -439	downstream, downstream, downstream, upstream	MergedReg chr7 #23119	1	1	1	1
23196	7	45433930	45434222	292	1	11.838	13.672	10.13	8.667	-0.15	0.999929	18.092	21.806	16.236	21	0	2	2	Ruvbl2, Gys1	388, -763	in gene, upstream	MergedReg chr7 #23196	0	1	0	0
23251	7	47015704	47016034	330	3	23.392	22.043	18.62	16.273	-0.15	0.999929	33.504	32.71	24.979	34	0	1	1	Spty2d1	-7455	upstream	MergedReg chr7 #23251	1	1	1	0
23274	7	49523731	49523993	262	2	16.752	14.797	12.411	11.875	-0.15	0.999929	21.442	18.691	19.983	14	0	0	1	Nav2	564789	in gene	MergedReg chr7 #23274	1	1	0	0
23325	7	58788081	58788460	379	1	6.142	5.192	2.81	4.6	-0.15	0.999929	11.391	9.865	7.494	17	0	0	1	Atp10a	130068	in gene	MergedReg chr7 #23325	1	0	0	0
23601	7	84339029	84339342	313	1	8.309	6.594	3.247	6.1	-0.15	0.999929	14.072	14.018	8.118	11	0	0	1	Arnt2	70774	in gene	MergedReg chr7 #23601	1	0	0	0
23866	7	105778513	105779242	729	4	10.517	11.106	8.471	10.043	-0.15	0.999929	26.133	28.037	19.983	19	0	0	1	Dchs1	8673	in gene	MergedReg chr7 #23866	1	1	1	1
23878	7	107708523	107709076	553	4	39.81	32.313	33.427	31.235	-0.15	0.999929	94.48	77.361	83.054	78	0	0	1	Ppfibp2	113748	in gene	MergedReg chr7 #23878	1	1	1	1
23969	7	112954723	112955021	298	1	1.936	2.827	0.624	1	-0.15	0.999929	2.68	4.154	0.624	1	1	1	1	Rassf10	910	in gene	MergedReg chr7 #23969	0	1	0	0
24077	7	120937157	120937719	562	2	15.175	16.92	14.583	11.235	-0.15	0.999929	25.463	24.402	20.607	20	0	0	1	Polr3e	19694	in gene	MergedReg chr7 #24077	1	1	0	0
24147	7	126260773	126261141	368	1	12.914	11.706	9.651	11.273	-0.15	0.999929	26.133	24.922	21.856	27	0	0	0				MergedReg chr7 #24147	1	0	0	0
24419	7	141151712	141152010	298	1	8.51	10.384	8.305	4.5	-0.15	0.999929	12.731	13.499	13.114	9	0	0	2	Ptdss2, Rnh1	20575, 20990	in gene, downstream	MergedReg chr7 #24419	0	1	0	0
24456	7	142025751	142026278	527	2	7.765	6.322	6.024	3.824	-0.15	0.999929	14.072	12.98	12.489	8	0	0	1	Mob2	35020	in gene	MergedReg chr7 #24456	1	1	0	0
24699	8	14888136	14889424	1288	4	78.415	75.752	74.077	67.725	-0.15	0.999929	275.398	269.466	245.414	253.999	1	1	1	Cln8	244	in gene	MergedReg chr8 #24699	1	1	1	1
24822	8	25719927	25720855	928	4	29.321	28.95	25.151	28.724	-0.15	0.999929	55.616	55.035	48.708	59	1	1	3	Whsc1l1, Ppapdc1b, Ddhd2	118085, 343, 33889	downstream, in gene, downstream	MergedReg chr8 #24822	1	1	1	1
24834	8	26168998	26169414	416	4	31.029	26.04	25.939	23	-0.15	0.999929	52.935	49.843	45.586	39	0	0	1	Thap1	11037	downstream	MergedReg chr8 #24834	1	1	1	1
24972	8	45507614	45508158	544	3	7.568	8.246	4.959	7.059	-0.15	0.999929	16.082	15.057	10.616	12	0	1	1	Sorbs2	98	in gene	MergedReg chr8 #24972	1	1	0	1
24992	8	46574158	46574487	329	1	4.087	6.282	2.373	5.143	-0.15	0.999929	7.371	9.346	4.371	10	0	0	2	Mlf1ip, Ccdc111	22253, 42878	in gene, downstream	MergedReg chr8 #24992	0	1	0	0
25066	8	61386507	61386921	414	1	6.495	6.869	4.707	5.385	-0.15	0.999929	11.391	10.384	7.494	11	0	0	1	Sh3rf1	162543	in gene	MergedReg chr8 #25066	0	1	0	0
25124	8	69395212	69395851	639	4	39.601	33.8	29.818	35.05	-0.15	0.999929	70.357	58.151	53.08	69	1	1	1	Gm10033	13	in gene	MergedReg chr8 #25124	1	1	1	1
25216	8	71296445	71297010	565	1	8.301	5.25	4.996	6.5	-0.15	0.999929	17.422	11.942	11.24	13	0	0	1	Myo9b	24013	in gene	MergedReg chr8 #25216	1	0	0	0
25230	8	71521644	71521932	288	3	21.517	17.826	13.808	15.222	-0.15	0.999929	32.833	28.037	24.979	26	0	0	2	Plvap, C430049E01Rik	-10019, 3923	upstream, in gene	MergedReg chr8 #25230	1	1	0	1
25303	8	77444130	77444419	289	1	2.904	6.115	3.053	2.625	-0.15	0.999929	4.69	13.499	6.869	6	0	0	1	Arhgap10	73633	in gene	MergedReg chr8 #25303	0	1	0	0
25841	8	119437003	119437544	541	3	18.131	17.806	14.252	14.941	-0.15	0.999929	26.133	30.633	27.476	22	0	1	2	Osgin1, Necab2	111, -9446	in gene, upstream	MergedReg chr8 #25841	1	0	1	1
26091	9	7594972	7595589	617	4	26.233	25.363	22.73	23.3	-0.15	0.999929	59.636	51.92	46.21	48	0	0	0				MergedReg chr9 #26091	1	1	1	1
26096	9	7786145	7786544	399	2	9.548	9.692	8.222	5.833	-0.15	0.999929	12.731	14.538	11.24	9	0	0	1	Tmem123	22267	in gene	MergedReg chr9 #26096	1	1	0	0
26238	9	21525946	21526519	573	2	8.525	6.807	7.043	4.235	-0.15	0.999929	14.742	12.98	9.991	7	0	1	1	AB124611	55	in gene	MergedReg chr9 #26238	1	0	1	0
26281	9	24695737	24696441	704	4	18.579	18.432	16.321	16.636	-0.15	0.999929	29.483	28.556	26.227	27	1	1	1	Dpy19l2	204	in gene	MergedReg chr9 #26281	1	1	1	1
26363	9	35167893	35168167	274	1	9.232	8.711	7.008	5.222	-0.15	0.999929	18.762	17.134	14.987	10	0	0	1	Dcps	7957	in gene	MergedReg chr9 #26363	1	0	0	0
26395	9	37125042	37125411	369	1	8.767	8.653	7.702	6.5	-0.15	0.999929	24.122	19.73	20.607	15	0	0	1	Pknox2	22088	in gene	MergedReg chr9 #26395	0	1	0	0
26426	9	40241307	40242139	832	4	10.025	9.146	7.133	8.769	-0.15	0.999929	20.772	16.614	16.861	19	0	0	0				MergedReg chr9 #26426	1	1	1	1
26442	9	40730801	40731814	1013	5	6.593	7.155	6.305	4.969	-0.15	0.999929	12.731	12.98	17.485	13	0	0	1	Clmp	45343	in gene	MergedReg chr9 #26442	1	1	1	1
27058	9	83924924	83925900	976	4	21.053	23.682	20.486	19.258	-0.15	0.999929	50.925	56.074	46.835	54	1	0	0				MergedReg chr9 #27058	1	1	1	1
27084	9	87740433	87740854	421	2	5.721	5.272	3.69	3.727	-0.15	0.999929	10.721	9.346	8.742	6	0	0	1	Tbx18	-9383	upstream	MergedReg chr9 #27084	1	1	0	0
27154	9	96437586	96438366	780	4	10.219	9.173	7.624	7.458	-0.15	0.999929	17.422	20.249	14.363	13	0	1	1	BC043934	224	in gene	MergedReg chr9 #27154	1	1	1	1
27234	9	103055288	103055596	308	1	9.649	5.971	4.808	4.6	-0.15	0.999929	13.401	8.307	7.494	8	0	0	1	Slco2a1	46953	in gene	MergedReg chr9 #27234	1	0	0	0
27442	9	113719155	113719558	403	4	14.071	11.223	10.568	8.077	-0.15	0.999929	32.163	23.883	23.105	18	0	0	0				MergedReg chr9 #27442	1	1	1	1
27616	X	7187625	7188732	1107	4	8.061	6.2	7.255	4.941	-0.15	0.999929	24.793	18.172	18.734	18	0	0	1	Clcn5	131180	in gene	MergedReg chrX #27616	1	1	1	0
27767	X	47912330	47913231	901	4	17.744	14.705	13.582	14.385	-0.15	0.999929	44.895	42.575	36.843	39	1	1	1	Ocrl	324	in gene	MergedReg chrX #27767	1	1	1	1
28142	X	139870413	139870844	431	1	9.226	8.147	7.285	7.154	-0.15	0.999929	15.412	17.653	18.734	26	1	1	1	Morc4	1026	in gene	MergedReg chrX #28142	1	0	0	0
28164	X	142965757	142966793	1036	4	12.975	14.081	13.152	10.576	-0.15	0.999929	26.803	23.883	26.227	20	1	1	1	Ammecr1	453	in gene	MergedReg chrX #28164	1	1	1	1
28299	Y	90737810	90738193	383	2	15.635	11.163	12.854	9.583	-0.15	0.999929	27.473	20.249	23.105	19	0	0	0				MergedReg chrY #28299	1	1	0	0
2	1	3671700	3672484	784	3	7.934	9.2	8.543	6.24	-0.14	0.999929	18.092	16.095	18.734	14	1	1	2	Xkr4, Gm10568	-594, -8063	upstream, upstream	MergedReg chr1 #2	1	1	1	0
158	1	24586351	24587534	1183	4	12.025	11.072	10.025	11.167	-0.14	0.999929	23.452	18.172	16.861	22	1	1	1	Col19a1	495	in gene	MergedReg chr1 #158	1	1	1	1
226	1	36309703	36309936	233	1	8.998	6.824	6.512	5.143	-0.14	0.999929	12.731	10.384	9.367	6	0	1	1	Arid5a	2086	in gene	MergedReg chr1 #226	1	0	0	0
345	1	44584769	44585292	523	2	6.91	5.971	4.137	5.182	-0.14	0.999929	18.092	18.691	9.991	10	0	0	1	Gulp1	33359	in gene	MergedReg chr1 #345	1	0	1	0
360	1	51349341	51349916	575	1	4.988	4.529	3.539	3.056	-0.14	0.999929	11.391	7.788	6.245	6	0	0	0				MergedReg chr1 #360	1	0	0	0
368	1	52119062	52120615	1553	4	24.97	25.568	23.64	22.49	-0.14	0.999929	59.636	56.593	54.953	51	1	1	1	Stat1	400	in gene	MergedReg chr1 #368	1	1	1	1
681	1	86178761	86179275	514	4	17.547	12.461	11.709	13.857	-0.14	0.999929	40.204	33.748	30.599	38	0	0	1	Armc9	24238	in gene	MergedReg chr1 #681	1	1	1	1
718	1	88268834	88269152	318	2	30.421	33.021	28.85	23.6	-0.14	0.999929	41.544	46.728	38.717	35	0	0	2	Mroh2a, Hjurp	41973, 8586	downstream, in gene	MergedReg chr1 #718	1	1	0	0
818	1	96768390	96768847	457	3	7.131	7.046	5.397	3	-0.14	0.999929	16.082	15.576	14.987	11	0	0	0				MergedReg chr1 #818	1	1	1	0
923	1	120342529	120342852	323	1	8.175	7.009	4.871	6.2	-0.14	0.999929	17.422	11.422	11.865	13	1	1	1	C1ql2	2108	in gene	MergedReg chr1 #923	1	0	0	0
929	1	121441040	121441506	466	2	17.332	11.422	12.697	9.933	-0.14	0.999929	40.874	29.075	32.472	27	0	0	1	Ccdc93	10206	in gene	MergedReg chr1 #929	1	0	1	0
947	1	126817555	126817803	248	1	5.863	5.646	3.669	3.375	-0.14	0.999929	10.051	9.865	8.742	7	0	0	1	Nckap5	12953	in gene	MergedReg chr1 #947	1	0	0	0
1157	1	138962990	138964453	1463	4	19.68	19.605	18.11	16.913	-0.14	0.999929	38.864	42.055	46.835	37	1	1	1	Dennd1b	12	in gene	MergedReg chr1 #1157	1	1	1	1
1184	1	149960888	149961459	571	4	12.21	15.634	12.351	10.944	-0.14	0.999929	28.143	40.498	24.354	29	0	1	1	Pla2g4a	111	in gene	MergedReg chr1 #1184	1	1	1	1
1336	1	165707722	165708295	573	4	15.449	16.874	14.501	13.167	-0.14	0.999929	27.473	29.595	23.105	22	1	1	1	Rcsd1	86	in gene	MergedReg chr1 #1336	1	1	1	1
1407	1	171246718	171247543	825	4	28.169	29.275	24.594	26.5	-0.14	0.999929	68.347	68.016	62.446	65	1	2	2	Ndufs2, Adamts4	-18, -3292	upstream, upstream	MergedReg chr1 #1407	1	1	1	1
1527	1	180433954	180434462	508	1	8.711	8.1	6.245	6.286	-0.14	0.999929	17.422	17.134	12.489	11	0	0	1	6330403A02Rik	49296	in gene	MergedReg chr1 #1527	0	1	0	0
1565	1	182489879	182490327	448	1	8.663	7.64	7.315	7.357	-0.14	0.999929	16.082	17.653	14.987	16	0	0	1	Capn2	27380	in gene	MergedReg chr1 #1565	1	0	0	0
1725	10	4341346	4341637	291	4	16.38	18.864	17.485	12.222	-0.14	0.999929	27.473	31.671	30.599	21	0	0	1	Akap12	75162	in gene	MergedReg chr10 #1725	1	1	1	1
1964	10	32881978	32882467	489	4	9.59	10.319	7.728	8.75	-0.14	0.999929	18.762	19.21	14.363	17	0	0	1	Nkain2	7693	in gene	MergedReg chr10 #1964	1	1	1	1
1971	10	34127319	34128182	863	4	8.661	7.48	6.476	7.556	-0.14	0.999929	15.412	12.461	11.24	19	1	1	1	Fam26f	222	in gene	MergedReg chr10 #1971	1	1	1	1
1995	10	39471755	39472474	719	4	8.924	9.298	7.579	7.864	-0.14	0.999929	16.082	17.653	16.236	18	0	0	1	Fyn	102315	in gene	MergedReg chr10 #1995	1	1	1	1
2155	10	58610761	58611031	270	2	4.774	5.062	2.81	2.571	-0.14	0.999929	8.711	10.903	8.118	5	0	0	1	Edar	64800	in gene	MergedReg chr10 #2155	1	1	0	0
2259	10	67003726	67004272	546	2	8.277	7.452	6.979	6.059	-0.14	0.999929	13.401	12.98	11.865	10	0	0	1	Reep3	92989	downstream	MergedReg chr10 #2259	1	1	0	0
2303	10	70686518	70686873	355	3	9.929	11.753	8.232	9.091	-0.14	0.999929	16.752	18.172	13.114	17	0	0	0				MergedReg chr10 #2303	0	1	1	1
2352	10	75797631	75798480	849	4	18.985	19.134	16.329	17.593	-0.14	0.999929	48.245	42.055	35.594	46	0	1	1	Gstt1	529	in gene	MergedReg chr10 #2352	1	1	1	1
2371	10	76733182	76733820	638	3	13.2	11.111	11.334	8	-0.14	0.999929	29.483	23.364	23.73	16	0	1	1	Col6a1	-7457	upstream	MergedReg chr10 #2371	1	1	1	0
2599	10	82047596	82048670	1074	4	28.143	27.172	25.054	24.364	-0.14	0.999929	77.728	84.63	71.813	67	1	1	1	Zfp873	6	in gene	MergedReg chr10 #2599	1	1	1	1
2620	10	83130751	83131154	403	2	8.402	9.625	7.349	6.077	-0.14	0.999929	15.412	16.614	14.363	11	0	0	1	Chst11	145455	in gene	MergedReg chr10 #2620	1	1	0	0
2706	10	89443274	89444219	945	4	19.363	19.264	16.559	18.483	-0.14	0.999929	38.194	39.979	38.717	42	0	1	1	Gas2l3	221	in gene	MergedReg chr10 #2706	1	1	1	1
2786	10	99592148	99592612	464	2	6.126	6.23	3.206	5.357	-0.14	0.999929	12.061	16.614	8.742	11	0	0	0				MergedReg chr10 #2786	1	1	0	0
2792	10	100588663	100589335	672	4	28.462	24.724	22.154	26.714	-0.14	0.999929	67.007	53.997	51.206	69	1	2	2	4930430F08Rik, 1700017N19Rik	260, -3387	in gene, upstream	MergedReg chr10 #2792	1	1	1	1
2887	10	117094824	117095292	468	3	9.716	8.159	7.226	6.643	-0.14	0.999929	15.412	12.98	13.114	12	0	0	1	Frs2	53416	in gene	MergedReg chr10 #2887	1	1	1	0
2954	10	122802188	122802444	256	1	9.8	6.685	5.464	4.375	-0.14	0.999929	16.082	9.346	11.24	8	1	0	1	Ppm1h	123554	in gene	MergedReg chr10 #2954	1	0	0	0
2963	10	122986220	122986590	370	3	17.544	14.396	10.9	15	-0.14	0.999929	40.874	37.383	31.223	28	1	1	2	Mirlet7i, Mon2	-681, 90100	upstream, downstream	MergedReg chr10 #2963	1	1	0	1
3079	10	128895725	128896582	857	4	14.022	17.826	16.305	12.63	-0.14	0.999929	25.463	34.786	34.346	27	0	1	1	Gdf11	-4435	upstream	MergedReg chr10 #3079	1	1	1	1
3087	10	130470193	130470781	588	4	21.554	16.932	14.744	18.611	-0.14	0.999929	38.864	33.748	28.101	35	1	0	1	Vmn2r87	26892	downstream	MergedReg chr10 #3087	1	1	1	1
3105	11	3514550	3515126	576	4	16.38	19.268	15.82	14.444	-0.14	0.999929	33.504	34.786	33.097	28	0	1	3	Inpp5j, Selm, Smtn	-10017, 136, 24454	upstream, in gene, downstream	MergedReg chr11 #3105	1	1	1	1
3245	11	12373292	12373718	426	4	19.329	19.131	16.716	16.154	-0.14	0.999929	40.204	46.209	33.721	42	0	0	1	Cobl	91455	in gene	MergedReg chr11 #3245	1	1	1	1
3361	11	27203292	27204033	741	4	6.322	7.399	5.542	4.75	-0.14	0.999929	16.082	14.538	11.865	10	0	0	0				MergedReg chr11 #3361	1	1	1	1
3550	11	46127859	46128209	350	1	9.625	7.373	7.285	7.778	-0.14	0.999929	21.442	11.942	10.616	13	0	0	1	Adam19	72047	in gene	MergedReg chr11 #3550	1	0	0	0
3560	11	47378999	47379688	689	4	20.102	18.715	16.577	17	-0.14	0.999929	39.534	39.459	31.223	35	0	1	1	Sgcd	-41	upstream	MergedReg chr11 #3560	1	1	1	1
3606	11	50397163	50397408	245	1	8.711	8.048	6.01	4.286	-0.14	0.999929	14.742	16.095	12.489	8	0	0	1	Rufy1	33826	in gene	MergedReg chr11 #3606	1	0	0	0
3622	11	50939850	50940370	520	4	13.276	15.991	12.411	12.6	-0.14	0.999929	30.823	34.786	31.848	27	0	0	2	Zfp354b, 4933414I15Rik	-8475, 3655	upstream, downstream	MergedReg chr11 #3622	1	1	1	1
3761	11	59209068	59209442	374	4	19.265	19.816	15.924	17.417	-0.14	0.999929	33.504	32.191	27.476	32	0	2	4	2610507I01Rik, Mrpl55, 2310033P09Rik, Arf1	-6824, 6738, 894, 19012	upstream, downstream, in gene, downstream	MergedReg chr11 #3761	1	1	1	1
4062	11	73281460	73281975	515	4	31.284	25.409	24.627	25.312	-0.14	0.999929	60.976	45.69	41.839	48	0	0	1	Trpv3	14097	in gene	MergedReg chr11 #4062	1	1	1	1
4369	11	87726641	87727007	366	1	8.894	6.514	4.258	8.455	-0.14	0.999929	14.742	10.903	7.494	15	0	0	1	Rnf43	63737	in gene	MergedReg chr11 #4369	1	0	0	0
5122	11	120643309	120643911	602	3	13.049	15.439	13.081	12.21	-0.14	0.999929	34.844	39.979	29.35	36	0	1	4	Mafg, Pycr1, Myadml2, Notum	-10063, 60, 4727, 17227	upstream, in gene, downstream, downstream	MergedReg chr11 #5122	0	1	1	1
5163	12	3370926	3371355	429	2	19.69	17.613	15.708	13.923	-0.14	0.999929	30.823	25.96	26.227	27	0	0	1	Kif3c	6008	in gene	MergedReg chr12 #5163	1	1	0	0
5276	12	16557390	16557941	551	2	8.987	7.88	6.134	6	-0.14	0.999929	16.082	13.499	13.738	11	0	0	1	Lpin1	32105	in gene	MergedReg chr12 #5276	1	1	0	0
5421	12	32292037	32292407	370	3	7.188	8.496	4.428	7.455	-0.14	0.999929	12.731	12.98	7.494	18	0	0	0				MergedReg chr12 #5421	1	1	0	1
5465	12	37108422	37108884	462	2	6.605	6.713	4.862	5	-0.14	0.999929	12.731	12.461	9.367	12	0	1	1	Meox2	107	in gene	MergedReg chr12 #5465	1	1	0	0
5586	12	56301740	56302230	490	3	7.415	8.965	5.454	7	-0.14	0.999929	12.061	12.98	9.991	14	0	0	0				MergedReg chr12 #5586	1	1	0	1
5611	12	59461190	59461872	682	3	6.796	5.736	4.758	5	-0.14	0.999929	12.061	12.461	8.742	10	0	0	0				MergedReg chr12 #5611	1	1	1	0
5706	12	73982609	73983032	423	3	9.999	10.744	7.878	8.846	-0.14	0.999929	19.432	19.21	12.489	17	0	0	1	Snapc1	18290	in gene	MergedReg chr12 #5706	1	1	0	1
5870	12	85629942	85630466	524	2	8.041	8.674	6.355	6.294	-0.14	0.999929	18.092	15.057	10.616	13	0	0	1	Jdp2	31099	in gene	MergedReg chr12 #5870	1	1	0	0
5930	12	90738642	90739060	418	2	9.793	9.386	6.725	9.462	-0.14	0.999929	15.412	20.768	12.489	20	0	1	1	Dio2	-413	upstream	MergedReg chr12 #5930	0	1	0	1
5995	12	100898917	100899550	633	4	10.016	9.127	8.118	7.579	-0.14	0.999929	18.092	15.057	13.114	11	1	0	1	Gpr68	8965	in gene	MergedReg chr12 #5995	1	1	1	1
6037	12	103314890	103315254	364	4	24.122	22.326	20.096	19.636	-0.14	0.999929	40.874	37.902	30.599	37	0	1	2	Fam181a, Asb2	113, 40929	in gene, downstream	MergedReg chr12 #6037	1	1	1	1
6040	12	103353467	103353872	405	4	16.236	15.296	11.961	13.154	-0.14	0.999929	22.782	24.922	20.607	28	0	1	1	Asb2	2332	in gene	MergedReg chr12 #6040	1	1	1	1
6068	12	105336388	105337493	1105	4	11.904	7.498	7.641	9	-0.14	0.999929	23.452	14.018	16.861	18	1	1	1	2810011L19Rik	346	in gene	MergedReg chr12 #6068	1	1	1	1
6074	12	105587484	105587727	243	1	6.114	5.322	4.059	4	-0.14	0.999929	8.711	7.788	5.62	8	0	0	1	Bdkrb2	24433	in gene	MergedReg chr12 #6074	0	1	0	0
6258	12	116070933	116071571	638	4	15.244	14.278	13.114	12.333	-0.14	0.999929	36.854	40.498	38.092	30	0	1	1	Vipr2	-6474	upstream	MergedReg chr12 #6258	1	1	1	1
6274	12	117257290	117257537	247	1	6.701	7.723	6.089	1.875	-0.14	0.999929	10.051	14.538	9.367	5	0	0	3	Ptprn2, Gm5441, Mir153	771693, 79599, 6596	in gene, in gene, downstream	MergedReg chr12 #6274	0	1	0	0
6288	12	118994733	118995110	377	1	5.137	6.514	4.788	2.778	-0.14	0.999929	12.061	11.942	9.991	7	0	0	0				MergedReg chr12 #6288	0	1	0	0
6391	13	15602738	15603037	299	1	7.669	6.807	4.094	6.111	-0.14	0.999929	11.391	10.903	7.494	10	0	0	1	Gli3	139164	in gene	MergedReg chr13 #6391	1	0	0	0
6419	13	19356900	19357143	243	1	7.849	7.566	6.512	4.143	-0.14	0.999929	10.051	9.346	9.367	7	0	0	3	Tcrg, Tcrg-C4, Stard3nl	178979, 12463, 38731	downstream, downstream, downstream	MergedReg chr13 #6419	0	1	0	0
6548	13	28958370	28959133	763	4	14.742	15.125	12.679	13.217	-0.14	0.999929	26.133	24.922	20.607	22	1	1	1	Sox4	-5069	upstream	MergedReg chr13 #6548	1	1	1	1
6630	13	37508753	37509101	348	2	4.995	5.711	2.873	4.4	-0.14	0.999929	12.061	14.018	8.118	10	0	0	0				MergedReg chr13 #6630	1	1	0	0
6637	13	37857457	37858141	684	4	28.015	23.166	23.224	20.762	-0.14	0.999929	74.378	64.381	63.695	52	1	0	1	Rreb1	31761	in gene	MergedReg chr13 #6637	1	1	1	1
6654	13	38990584	38990969	385	1	5.081	9.605	5.152	3.1	-0.14	0.999929	12.061	17.134	9.367	9	0	0	0				MergedReg chr13 #6654	0	1	0	0
6684	13	42820459	42820738	279	1	4.523	5.077	3.053	2.375	-0.14	0.999929	7.371	8.826	7.494	4	0	0	1	Phactr1	139975	in gene	MergedReg chr13 #6684	0	1	0	0
6746	13	48706347	48706665	318	1	6.634	6.594	4.683	5.1	-0.14	0.999929	11.391	12.98	13.114	11	0	0	0				MergedReg chr13 #6746	0	1	0	0
6820	13	54209542	54209884	342	3	13.334	12.876	8.243	10.2	-0.14	0.999929	23.452	25.441	12.489	15	0	0	1	Hrh2	17584	in gene	MergedReg chr13 #6820	1	1	0	1
6847	13	54824136	54824626	490	4	6.969	8.238	5.412	7.067	-0.14	0.999929	11.391	14.018	9.991	13	0	0	0				MergedReg chr13 #6847	1	1	1	1
6944	13	61803973	61804717	744	4	46.351	40.024	40.699	36.696	-0.14	0.999929	103.191	85.149	97.416	87	0	0	0				MergedReg chr13 #6944	1	1	1	1
7004	13	67359946	67360750	804	4	31.493	30.903	29	27.24	-0.14	0.999929	58.966	59.189	56.826	52	0	1	2	Zfp953, Zfp456	224, 15415	in gene, downstream	MergedReg chr13 #7004	1	1	1	1
7047	13	70841334	70841872	538	4	18.486	17.225	15.134	16.235	-0.14	0.999929	32.163	28.556	23.73	37	0	1	1	Adamts16	207	in gene	MergedReg chr13 #7047	1	1	1	1
7051	13	71105046	71105612	566	3	6.626	7.471	6.592	4.812	-0.14	0.999929	18.762	24.922	17.485	14	0	0	0				MergedReg chr13 #7051	1	1	1	0
7108	13	74522209	74523133	924	4	45.301	47.229	43.088	40.536	-0.14	0.999929	94.48	96.052	96.168	80	0	0	0				MergedReg chr13 #7108	1	1	1	1
7113	13	74770357	74770953	596	4	54.981	50.035	45.553	50.789	-0.14	0.999929	85.769	91.38	71.189	95	0	0	1	Cast	37266	in gene	MergedReg chr13 #7113	1	1	1	1
7131	13	77708448	77709255	807	4	32.524	30.593	27.476	28.5	-0.14	0.999929	81.078	66.977	63.695	63	1	1	1	Fam172a	161	in gene	MergedReg chr13 #7131	1	1	1	1
7175	13	84345847	84346291	444	4	16.034	16.281	15.121	13.5	-0.14	0.999929	26.803	25.96	24.979	22	0	0	0				MergedReg chr13 #7175	1	1	1	1
7350	13	104518354	104518972	618	4	9.604	7.296	6.383	6.944	-0.14	0.999929	27.473	21.806	14.363	19	0	0	0				MergedReg chr13 #7350	1	1	1	1
7451	13	117220401	117221194	793	4	19.405	18.629	16.336	18.08	-0.14	0.999929	45.565	42.575	34.346	36	1	1	1	Emb	224	in gene	MergedReg chr13 #7451	1	1	1	1
7457	13	118714090	118714358	268	1	4.499	3.783	3.497	2.25	-0.14	0.999929	10.721	9.865	6.869	4	1	2	2	Gm3247, Fgf10	816, -475	in gene, upstream	MergedReg chr13 #7457	1	0	0	0
7481	14	4650029	4650512	483	1	3.716	3.392	2.732	4.091	-0.14	0.999929	10.051	11.422	7.494	8	0	0	1	Gm8159	17855	downstream	MergedReg chr14 #7481	0	1	0	0
7482	14	5070539	5070923	384	1	5.305	2.423	2.555	2	-0.14	0.999929	14.072	5.192	6.245	3	1	0	0				MergedReg chr14 #7482	1	0	0	0
7545	14	14064715	14065336	621	4	17.457	15.74	14.823	13.474	-0.14	0.999929	35.514	27.518	29.974	29	0	0	1	Atxn7	52534	in gene	MergedReg chr14 #7545	1	1	1	1
7810	14	37134677	37135639	962	4	41.768	42.055	40.361	34.067	-0.14	0.999929	84.429	95.533	95.543	60	1	1	1	Ghitm	164	in gene	MergedReg chr14 #7810	1	1	1	1
7839	14	44843898	44844425	527	4	8.159	8.979	6.979	7.235	-0.14	0.999929	13.401	14.018	11.865	14	0	0	1	Ptgdr	15214	downstream	MergedReg chr14 #7839	1	1	1	1
7875	14	47297981	47298532	551	4	23.192	22.326	18.526	20.5	-0.14	0.999929	54.276	47.767	38.092	41	1	1	2	Socs4, Mapk1ip1l	21113, -58	downstream, upstream	MergedReg chr14 #7875	1	1	1	1
7915	14	51083086	51083578	492	4	20.951	17.895	15.778	17.2	-0.14	0.999929	44.225	37.383	32.472	34	0	2	2	Rnase4, Ang	-7745, -7745	upstream, upstream	MergedReg chr14 #7915	1	1	1	1
8003	14	55730574	55731036	462	2	12.157	10.199	8.207	9.5	-0.14	0.999929	20.772	16.614	13.114	14	0	0	2	Rabggta, Dhrs1	-8629, 14879	upstream, downstream	MergedReg chr14 #8003	1	1	0	0
8024	14	56964160	56964582	422	2	9.668	6.453	5.62	6.143	-0.14	0.999929	18.092	10.903	9.991	13	0	0	1	Zmym2	76576	downstream	MergedReg chr14 #8024	1	0	1	0
8133	14	65266371	65266731	360	1	13.401	10.337	10.105	8.273	-0.14	0.999929	26.803	15.576	14.363	15	0	2	2	Fzd3, Fbxo16	-4088, -150	upstream, upstream	MergedReg chr14 #8133	1	0	0	0
8169	14	67932722	67933605	883	4	17.541	19.804	15.678	17.786	-0.14	0.999929	30.153	31.152	31.223	35	1	1	1	Dock5	409	in gene	MergedReg chr14 #8169	1	1	1	1
8280	14	79066894	79067483	589	4	13.364	11.451	8.326	10.778	-0.14	0.999929	22.112	20.249	13.114	21	0	0	1	Vwa8	218010	in gene	MergedReg chr14 #8280	1	1	1	1
8328	14	96960471	96960722	251	1	10.47	8.372	6.557	5.625	-0.14	0.999929	17.422	12.461	10.616	9	0	0	0				MergedReg chr14 #8328	1	0	0	0
8358	14	103014672	103014934	262	1	9.213	9.086	6.167	6.875	-0.14	0.999929	12.731	11.422	7.494	11	0	0	2	4933432I03Rik, Gm9307	19000, 4593	in gene, downstream	MergedReg chr14 #8358	1	0	0	0
8396	14	105898674	105899018	344	3	28.874	25.63	23.105	24	-0.14	0.999929	48.915	47.247	33.097	35	1	1	1	Spry2	-2027	upstream	MergedReg chr14 #8396	1	1	1	0
8449	14	120155546	120156243	697	4	7.553	8.354	6.103	6.545	-0.14	0.999929	17.422	17.134	14.363	21	0	0	0				MergedReg chr14 #8449	1	1	1	1
8510	15	4375444	4376652	1208	4	11.938	10.753	10.402	9.684	-0.14	0.999929	24.793	29.595	28.725	27	0	1	1	Plcxd3	557	in gene	MergedReg chr15 #8510	1	1	1	1
8521	15	6386362	6386948	586	4	27.79	25.468	24.979	21.737	-0.14	0.999929	51.595	44.132	41.215	42	1	0	1	Dab2	86866	in gene	MergedReg chr15 #8521	1	1	1	1
8621	15	25933022	25933497	475	3	16.439	13.084	10.408	15.133	-0.14	0.999929	28.813	29.595	21.232	29	0	0	1	Fam134b	89995	in gene	MergedReg chr15 #8621	1	1	0	1
8937	15	68194482	68194799	317	4	8.644	9.19	6.994	6.7	-0.14	0.999929	18.762	17.653	12.489	13	0	0	1	Zfat	64216	in gene	MergedReg chr15 #8937	1	1	1	1
8954	15	71948679	71948911	232	1	7.562	5.044	3.658	4.857	-0.14	0.999929	15.412	6.23	5.62	8	0	0	1	Col22a1	85432	in gene	MergedReg chr15 #8954	1	0	0	0
8973	15	73186898	73187170	272	1	19.432	23.249	17.277	19.667	-0.14	0.999929	27.473	30.633	23.73	29	0	1	1	Ago2	-2087	upstream	MergedReg chr15 #8973	0	1	0	0
9449	15	96953371	96953847	476	3	8.8	7.714	6.245	7.231	-0.14	0.999929	18.762	14.538	15.612	15	0	0	0				MergedReg chr15 #9449	1	1	0	1
9601	15	101779899	101780184	285	1	5.286	4.615	3.677	2.444	-0.14	0.999929	10.051	6.75	6.245	4	0	0	1	Krt72	6417	in gene	MergedReg chr15 #9601	0	1	0	0
9641	15	103285955	103286215	260	1	7.119	7.918	6.557	4.5	-0.14	0.999929	11.391	12.98	11.24	8	0	1	2	Copz1, Mir148b	13167, 960	in gene, downstream	MergedReg chr15 #9641	0	1	0	0
9719	16	5473331	5473886	555	4	19.826	19.669	17.558	17.176	-0.14	0.999929	38.864	37.902	39.341	38	0	0	0				MergedReg chr16 #9719	1	1	1	1
9737	16	8523741	8524143	402	3	8.195	9.905	7.301	7.615	-0.14	0.999929	13.401	16.095	13.738	15	0	0	1	Abat	10513	in gene	MergedReg chr16 #9737	0	1	1	1
9985	16	22844214	22844859	645	4	17.656	22.014	16.861	18.85	-0.14	0.999929	38.864	52.439	40.59	42	0	0	1	Tbccd1	13033	in gene	MergedReg chr16 #9985	1	1	1	1
10036	16	29893821	29894089	268	1	6.18	4.846	4.094	3.111	-0.14	0.999929	9.381	7.788	6.245	4	0	0	0				MergedReg chr16 #10036	0	1	0	0
10345	16	62562015	62562528	513	3	10.344	7.483	7.142	5.867	-0.14	0.999929	27.473	21.287	19.983	17	0	0	0				MergedReg chr16 #10345	1	1	1	0
10389	16	75092206	75093189	983	4	11.261	11.623	11.039	8.968	-0.14	0.999929	27.473	29.075	29.35	22	0	0	0				MergedReg chr16 #10389	1	1	1	1
10395	16	76432505	76432945	440	1	6.988	5.303	5.754	2.8	-0.14	0.999929	10.721	8.307	12.489	5	0	0	0				MergedReg chr16 #10395	0	1	0	0
10448	16	87440098	87440805	707	4	34.752	29.878	29.974	29.136	-0.14	0.999929	82.418	72.169	78.058	79	1	2	2	Ltn1, Rwdd2b	-7845, 141	upstream, in gene	MergedReg chr16 #10448	1	1	1	1
10590	17	3206582	3207128	546	1	5.124	6.78	5.143	3.118	-0.14	0.999929	10.721	10.903	10.616	6	0	0	1	Scaf8	91883	downstream	MergedReg chr17 #10590	0	1	0	0
10716	17	13759198	13759461	263	1	17.794	12.865	12.073	13	-0.14	0.999929	30.823	23.364	28.101	27	0	2	2	Tcte2, Mllt4	2065, -1212	in gene, upstream	MergedReg chr17 #10716	1	0	0	0
10741	17	15526924	15527614	690	4	41.512	41.907	35.832	40.428	-0.14	0.999929	102.521	101.244	89.923	95	1	1	2	Tbp, Pdcd2	27381, 32	downstream, in gene	MergedReg chr17 #10741	1	1	1	1
10753	17	16951151	16951829	678	4	31.27	24.551	26.317	23.476	-0.14	0.999929	64.327	55.035	50.582	55	0	0	0				MergedReg chr17 #10753	1	1	1	1
10999	17	27725546	27725834	288	1	5.286	6	3.122	5.889	-0.14	0.999929	7.371	8.826	4.371	10	0	0	1	Spdef	3261	in gene	MergedReg chr17 #10999	0	1	0	0
11047	17	28953327	28953838	511	3	14.616	14.213	12.177	10.5	-0.14	0.999929	25.463	20.768	22.481	20	0	1	1	Kctd20	366	in gene	MergedReg chr17 #11047	1	1	1	0
11278	17	36144853	36145697	844	4	8.512	7.73	7.355	6.37	-0.14	0.999929	19.432	17.653	16.861	14	1	2	2	Gm10499, 2410017I17Rik	648, 257	in gene, in gene	MergedReg chr17 #11278	1	1	1	1
11303	17	37203746	37204033	287	3	21.591	16.614	14.293	17.778	-0.14	0.999929	38.194	31.671	24.979	35	0	1	3	Ubd, Olfr94, Olfr95	9997, -5923, 7962	downstream, upstream, downstream	MergedReg chr17 #11303	1	0	1	1
11342	17	44776785	44777713	928	4	14.002	11.011	9.991	11.857	-0.14	0.999929	24.793	27.518	23.73	21	1	1	2	Runx2, Supt3	37548, 78	in gene, in gene	MergedReg chr17 #11342	1	1	1	1
11446	17	47768562	47769362	800	4	12.463	11.319	10.191	10.32	-0.14	0.999929	27.473	23.883	19.358	21	0	0	1	Tfeb	31925	in gene	MergedReg chr17 #11446	1	1	1	1
11535	17	56290145	56290626	481	4	17.109	19.522	17.443	14	-0.14	0.999929	32.833	39.459	34.346	31	0	1	2	Plin3, Arrdc5	126, 9901	in gene, downstream	MergedReg chr17 #11535	1	1	1	1
11621	17	65768532	65768830	298	1	14.146	13.499	12.767	8.333	-0.14	0.999929	24.793	25.441	18.11	15	0	0	1	Rab31	4071	in gene	MergedReg chr17 #11621	0	1	0	0
11674	17	70302101	70302651	550	3	6.491	6.139	5.143	4.187	-0.14	0.999929	11.391	12.98	11.865	9	0	0	0				MergedReg chr17 #11674	1	1	1	0
11682	17	70848787	70849805	1018	4	22.741	25.246	23.125	20.75	-0.14	0.999929	46.235	48.286	44.961	40	0	0	1	Tgif1	4236	in gene	MergedReg chr17 #11682	1	1	1	1
11781	17	80710030	80710715	685	4	28.143	26.924	28.071	20	-0.14	0.999929	42.884	49.324	43.712	35	0	0	1	Map4k3	17721	in gene	MergedReg chr17 #11781	1	1	1	1
12010	18	16739642	16740000	358	2	12.285	8.394	8.066	5.833	-0.14	0.999929	16.752	11.422	11.865	8	0	0	1	Cdh2	69228	in gene	MergedReg chr18 #12010	1	1	0	0
12174	18	35815280	35816119	839	3	8.376	9.645	8.166	7.231	-0.14	0.999929	16.082	24.402	18.734	21	0	0	1	Ube2d2a	44140	downstream	MergedReg chr18 #12174	1	1	1	0
12227	18	37172369	37172750	381	3	10.554	7.875	7.181	6.75	-0.14	0.999929	16.752	11.942	11.24	15	0	0	15	Pcdha1, Pcdha2, Pcdha3, Pcdha4, Pcdha5, Pcdha6, Pcdha7, Pcdha8, Pcdha9, Pcdha10, Pcdha11, Pcdha12, Pcdhac1, Pcdhac2, Gm10544	242274, 233354, 226352, 219870, 212119, 204803, 198635, 180092, 174679, 167239, 161701, 152329, 82423, 28590, 5963	in gene, in gene, in gene, in gene, in gene, in gene, in gene, in gene, in gene, in gene, in gene, in gene, in gene, in gene, in gene	MergedReg chr18 #12227	1	1	1	0
12285	18	38667389	38667667	278	1	6.403	4.904	3.816	4.667	-0.14	0.999929	12.061	8.826	6.869	11	0	0	0				MergedReg chr18 #12285	1	0	0	0
12303	18	41270438	41270980	542	2	5.558	5.864	4.555	4.176	-0.14	0.999929	10.721	9.346	8.118	8	0	0	0				MergedReg chr18 #12303	1	0	1	0
12360	18	49978980	49980359	1379	4	17.375	19.597	18.11	14.256	-0.14	0.999929	50.925	59.708	51.206	47	0	1	1	Tnfaip8	242	in gene	MergedReg chr18 #12360	1	1	1	1
12423	18	58669119	58669576	457	2	6.611	7.442	6.494	3.933	-0.14	0.999929	18.762	18.172	15.612	11	0	0	1	Isoc1	9865	in gene	MergedReg chr18 #12423	1	1	0	0
12511	18	63863898	63864450	552	3	7.371	6.923	4.545	6.556	-0.14	0.999929	12.731	10.384	9.991	12	0	0	1	Wdr7	155479	in gene	MergedReg chr18 #12511	1	1	0	1
12625	18	73859029	73859454	425	4	21.7	13.899	15.66	13.615	-0.14	0.999929	39.534	23.883	26.227	24	0	1	1	Mro	-146	upstream	MergedReg chr18 #12625	1	1	1	1
12718	18	80316730	80317227	497	4	13.569	10.027	9.211	9.125	-0.14	0.999929	34.173	24.402	19.983	24	0	0	1	Kcng2	47276	in gene	MergedReg chr18 #12718	1	1	1	1
12730	18	80729426	80729736	310	1	13.736	15.161	11.178	11.6	-0.14	0.999929	27.473	28.037	17.485	24	0	0	1	Atp9b	204477	downstream	MergedReg chr18 #12730	0	1	0	0
12989	19	7099498	7099883	385	1	8.097	9.562	5.828	8	-0.14	0.999929	15.412	18.691	11.24	16	0	0	3	Macrod1, 5730409K12Rik, Flrt1	42922, 13653, 6039	in gene, downstream, in gene	MergedReg chr19 #12989	0	1	0	0
13018	19	8251873	8252859	986	4	11.168	9.207	8.68	9.433	-0.14	0.999929	26.133	19.21	18.734	22	0	0	0				MergedReg chr19 #13018	1	1	1	1
13050	19	8992747	8993246	499	4	31.047	30.01	26.269	27.267	-0.14	0.999929	55.616	51.401	44.337	45	0	0	1	Ahnak	3712	in gene	MergedReg chr19 #13050	1	1	1	1
13102	19	10879935	10880616	681	4	16.752	17.11	15.782	13.727	-0.14	0.999929	41.544	34.786	33.721	33	0	1	1	Tmem109	1468	in gene	MergedReg chr19 #13102	1	1	1	1
13170	19	18673100	18673478	378	1	16.193	17.523	13.478	15.417	-0.14	0.999929	37.524	42.575	31.848	32	0	1	1	2410127L17Rik	2509	in gene	MergedReg chr19 #13170	0	1	0	0
13279	19	30554423	30554854	431	4	11.056	11.089	8.921	9.071	-0.14	0.999929	23.452	23.364	18.734	18	0	1	2	Dkk1, Prkg1	-5142, 1210395	upstream, downstream	MergedReg chr19 #13279	1	1	1	1
13679	2	3418710	3419221	511	4	25.714	20.736	21.856	19.25	-0.14	0.999929	56.286	34.267	36.219	38	1	1	2	Meig1, Dclre1c	3683, -5166	in gene, upstream	MergedReg chr2 #13679	1	1	1	1
13685	2	3726417	3726949	532	4	9.223	8.216	7.641	6.059	-0.14	0.999929	16.082	18.691	18.11	16	0	0	1	Fam107b	13225	in gene	MergedReg chr2 #13685	1	1	1	1
13737	2	9871138	9871524	386	4	10.33	9.562	7.233	9.333	-0.14	0.999929	20.102	16.095	13.738	19	0	0	2	Gata3, 4930412O13Rik	7269, -9915	in gene, upstream	MergedReg chr2 #13737	1	1	1	1
13856	2	22670486	22670879	393	2	6.589	6.75	5.048	5.25	-0.14	0.999929	10.051	8.307	7.494	8	0	0	1	Gad2	48355	in gene	MergedReg chr2 #13856	1	1	0	0
13871	2	24405547	24405891	344	4	19.067	14.632	13.398	16	-0.14	0.999929	48.915	32.191	27.476	45	0	0	1	Psd4	20322	in gene	MergedReg chr2 #13871	1	1	1	1
13877	2	24926067	24926791	724	3	12.003	11.693	11.023	8.783	-0.14	0.999929	22.112	19.21	23.105	18	0	1	2	Ehmt1, Arrdc1	-6839, 8852	upstream, in gene	MergedReg chr2 #13877	1	1	1	0
13945	2	26352763	26353099	336	1	21.442	20.249	18.62	19	-0.14	0.999929	32.163	26.479	28.725	24	1	1	4	Gpsm1, Dnlz, Card9, Snapc4	37398, -821, 6616, 27722	downstream, upstream, in gene, downstream	MergedReg chr2 #13945	1	0	0	0
14019	2	28974240	28974799	559	2	8.301	6.778	6.245	5.5	-0.14	0.999929	16.082	12.461	11.24	9	0	0	1	1700101E01Rik	80547	in gene	MergedReg chr2 #14019	1	1	0	0
14398	2	58838427	58838671	244	1	6.366	4.932	3.212	3.429	-0.14	0.999929	10.721	7.269	4.996	6	0	0	1	Ccdc148	180057	in gene	MergedReg chr2 #14398	0	1	0	0
14601	2	84666974	84667244	270	1	11.838	9.749	7.424	9.556	-0.14	0.999929	20.772	18.172	13.114	21	0	0	3	Gm13718, 2700094K13Rik, Tmx2	8030, 3599, 10938	in gene, downstream, downstream	MergedReg chr2 #14601	1	0	0	0
14609	2	84774391	84775127	736	4	13.197	9.526	10.426	8.348	-0.14	0.999929	24.122	19.73	24.979	19	0	1	1	Serping1	670	in gene	MergedReg chr2 #14609	1	1	1	1
14626	2	85246411	85246899	488	3	12.865	7.753	7.806	7.867	-0.14	0.999929	35.514	22.845	23.105	22	0	0	0				MergedReg chr2 #14626	1	1	0	1
14650	2	91082766	91083188	422	4	16.752	15.656	13.018	15.385	-0.14	0.999929	24.122	25.96	19.358	27	0	1	1	LOC100862024	569	in gene	MergedReg chr2 #14650	1	1	1	1
14655	2	91194628	91195279	651	4	21.878	21.028	20.514	16.25	-0.14	0.999929	48.245	49.843	44.337	38	0	1	2	Nr1h3, Acp2	163, -7959	in gene, upstream	MergedReg chr2 #14655	1	1	1	1
14750	2	101592296	101592961	665	3	6.765	6.181	5.174	4.762	-0.14	0.999929	10.721	8.826	11.24	9	0	0	1	B230118H07Rik	36358	in gene	MergedReg chr2 #14750	1	1	1	0
14855	2	110839754	110840296	542	4	7.873	7.605	5.62	6.5	-0.14	0.999929	16.082	15.057	11.865	16	0	0	1	Ano3	110219	in gene	MergedReg chr2 #14855	1	1	1	1
14875	2	113216428	113217518	1090	4	8.317	6.536	5.841	6.5	-0.14	0.999929	16.752	14.018	14.363	14	1	0	0				MergedReg chr2 #14875	1	1	1	1
15195	2	135323778	135324559	781	4	18.706	15.922	15.56	14.625	-0.14	0.999929	56.286	48.286	54.328	49	0	0	1	Plcb1	538004	in gene	MergedReg chr2 #15195	1	1	1	1
15239	2	143867447	143867740	293	2	16.826	13.672	10.2	12	-0.14	0.999929	30.823	26.998	18.734	26	0	1	2	Bfsp1, Gm11686	-4420, -9871	upstream, upstream	MergedReg chr2 #15239	0	1	0	1
15366	2	152167861	152168265	404	3	7.783	7.788	5.14	5.077	-0.14	0.999929	16.082	14.018	11.865	10	0	0	0				MergedReg chr2 #15366	1	1	1	0
15416	2	153437264	153437570	306	1	8.041	6.179	5.87	3.9	-0.14	0.999929	15.412	9.865	9.991	9	0	0	1	8430427H17Rik	92554	in gene	MergedReg chr2 #15416	1	0	0	0
15519	2	157340305	157340830	525	3	8.543	8.762	7.455	6.875	-0.14	0.999929	16.752	17.653	13.114	15	0	0	1	Ghrh	6088	in gene	MergedReg chr2 #15519	1	1	1	0
15684	2	167706010	167706417	407	2	9.433	8.427	6.773	7.462	-0.14	0.999929	16.082	12.98	11.24	15	0	0	1	A530013C23Rik	15005	downstream	MergedReg chr2 #15684	1	1	0	0
15714	2	168610869	168611218	349	3	8.65	7.033	4.655	7.2	-0.14	0.999929	16.082	14.018	8.118	16	0	0	1	Nfatc2	-9388	upstream	MergedReg chr2 #15714	1	1	0	1
15722	2	169790774	169791120	346	4	14.742	14.679	12.944	11.636	-0.14	0.999929	26.133	28.037	22.481	25	0	0	1	Tshz2	157301	in gene	MergedReg chr2 #15722	1	1	1	1
15793	2	174932623	174932981	358	2	8.912	9.157	6.699	8	-0.14	0.999929	17.422	17.134	15.612	12	0	0	0				MergedReg chr2 #15793	1	1	0	0
15802	2	177498052	177498654	602	4	24.904	23.826	21.822	20.555	-0.14	0.999929	58.296	50.363	50.582	60	0	1	1	Gm14403	127	in gene	MergedReg chr2 #15802	1	1	1	1
16005	3	19509219	19509658	439	3	8.659	11.023	6.917	8.077	-0.14	0.999929	18.092	24.922	16.861	15	0	1	1	Dnajc5b	843	in gene	MergedReg chr3 #16005	1	1	0	1
16061	3	30507936	30508646	710	4	9.046	9.233	6.842	7.261	-0.14	0.999929	20.102	23.364	16.236	22	1	1	1	Mecom	1196	in gene	MergedReg chr3 #16061	1	1	1	1
16098	3	32833856	32834293	437	2	6.509	6.342	4.683	4.214	-0.14	0.999929	10.721	11.942	9.367	7	0	0	1	Usp13	16448	in gene	MergedReg chr3 #16098	1	1	0	0
16261	3	55684715	55685223	508	3	10.805	10.189	8.313	8.562	-0.14	0.999929	22.782	16.095	16.861	22	0	0	1	Nbea	498732	in gene	MergedReg chr3 #16261	1	1	1	0
16304	3	60563551	60564060	509	1	8.376	7.431	5.62	6.562	-0.14	0.999929	23.452	16.614	12.489	12	0	0	1	Mbnl1	90975	in gene	MergedReg chr3 #16304	0	1	0	0
16415	3	79566654	79567848	1194	4	15.447	15.508	14.823	13.605	-0.14	0.999929	28.813	26.998	29.35	30	0	2	2	Fnip2, 4930589L23Rik	428, -941	in gene, upstream	MergedReg chr3 #16415	1	1	1	1
16505	3	87756055	87756479	424	4	19.69	17.373	14.987	15.231	-0.14	0.999929	38.194	33.748	28.725	38	0	1	2	Lrrc71, Pear1	-7644, 12686	upstream, in gene	MergedReg chr3 #16505	1	1	1	1
16585	3	89246404	89246876	472	2	12.492	18.432	12.4	11.714	-0.14	0.999929	21.442	35.306	23.73	21	1	2	2	Trim46, Krtcap2	-743, 202	upstream, in gene	MergedReg chr3 #16585	1	1	0	0
16666	3	93493924	93494280	356	3	15.229	15.01	13.341	12	-0.14	0.999929	26.803	26.998	21.856	24	0	0	0				MergedReg chr3 #16666	1	1	1	0
16780	3	98895213	98895556	343	2	10.782	9.015	7.153	7.273	-0.14	0.999929	19.432	18.691	11.865	14	0	1	1	Hao2	-2154	upstream	MergedReg chr3 #16780	1	1	0	0
16857	3	105091115	105091399	284	1	8.711	7.211	5.898	5.25	-0.14	0.999929	21.442	16.095	14.363	11	0	0	0				MergedReg chr3 #16857	0	1	0	0
16971	3	116006773	116008345	1572	4	20.745	20.588	20.951	17.326	-0.14	0.999929	48.915	43.094	50.582	39	1	2	2	Slc30a7, Extl2	-153, 110	upstream, in gene	MergedReg chr3 #16971	1	1	1	1
17162	3	135469964	135470349	385	1	10.051	8.177	6.661	4.917	-0.14	0.999929	18.762	15.576	12.489	12	0	0	1	Ube2d3	31397	downstream	MergedReg chr3 #17162	0	1	0	0
17281	3	149845103	149845532	429	4	8.32	10.584	6.917	6.385	-0.14	0.999929	15.412	19.73	10.616	14	0	0	0				MergedReg chr3 #17281	1	1	1	1
17308	3	153580941	153581251	310	1	5.897	3.998	4.094	2.8	-0.14	0.999929	10.051	6.23	8.742	5	0	0	1	St6galnac3	144037	in gene	MergedReg chr3 #17308	0	1	0	0
17316	3	154288253	154288589	336	3	5.543	5.617	3.406	4.455	-0.14	0.999929	10.721	12.98	5.62	10	0	0	0				MergedReg chr3 #17316	1	1	1	0
17327	3	156477483	156477931	448	4	8.424	9.494	6.334	8.286	-0.14	0.999929	13.401	17.134	12.489	14	0	0	0				MergedReg chr3 #17327	1	1	1	1
17336	3	157714056	157714351	295	1	16.603	13.499	11.657	12.222	-0.14	0.999929	20.772	18.691	14.363	20	0	0	0				MergedReg chr3 #17336	1	0	0	0
17433	4	12023831	12024132	301	3	8.979	11.682	8.049	8.5	-0.14	0.999929	18.092	22.326	14.363	19	0	0	0				MergedReg chr4 #17433	0	1	1	1
17459	4	15291298	15291888	590	4	11.168	10.557	7.806	9.278	-0.14	0.999929	16.082	16.614	16.236	19	0	0	1	Tmem64	25773	downstream	MergedReg chr4 #17459	1	1	1	1
17494	4	22367514	22367933	419	2	6.907	7.269	5.36	4.308	-0.14	0.999929	13.401	11.942	8.742	7	0	0	1	Fbxl4	10158	in gene	MergedReg chr4 #17494	1	1	0	0
17609	4	40685526	40686023	497	4	13.711	10.264	9.59	8.769	-0.14	0.999929	22.112	16.614	16.236	14	0	0	1	Aptx	17413	in gene	MergedReg chr4 #17609	1	1	1	1
17630	4	41386675	41386986	311	1	7.036	6.853	4.933	4.9	-0.14	0.999929	16.082	15.057	8.742	10	0	0	2	Ubap1, Kif24	37834, 78018	in gene, downstream	MergedReg chr4 #17630	1	0	0	0
17775	4	49041747	49042030	283	1	5.361	5.019	1.943	5	-0.14	0.999929	10.721	7.788	4.996	7	0	0	0				MergedReg chr4 #17775	0	1	0	0
17782	4	49585550	49586074	524	4	16.584	14.505	11.553	13	-0.14	0.999929	26.133	20.249	24.354	20	0	0	1	Tmem246	12058	in gene	MergedReg chr4 #17782	1	1	1	1
17787	4	52429434	52429753	319	1	5.562	4.673	3.372	3	-0.14	0.999929	14.742	7.788	6.245	7	0	0	2	2700081L22Rik, Smc2	9371, -9656	downstream, upstream	MergedReg chr4 #17787	0	1	0	0
17903	4	63362370	63362616	246	1	9.285	8.604	5.799	7.143	-0.14	0.999929	17.422	10.903	8.742	12	0	1	3	Orm3, Orm2, Akna	6331, 44, 40952	downstream, in gene, downstream	MergedReg chr4 #17903	1	0	0	0
17973	4	82447344	82447742	398	3	12.396	9.129	5.932	11	-0.14	0.999929	20.102	16.614	10.616	19	0	0	2	Nfib, 2310067E19Rik	57765, 10556	in gene, downstream	MergedReg chr4 #17973	1	1	0	1
18032	4	89145346	89145819	473	3	14.646	11.682	12.445	8.643	-0.14	0.999929	32.833	26.479	23.105	20	0	0	1	Mtap	8212	in gene	MergedReg chr4 #18032	1	1	1	0
18129	4	101437188	101437611	423	2	8.659	8.667	5.908	8.308	-0.14	0.999929	18.762	18.172	13.738	19	0	0	1	Ak4	18110	in gene	MergedReg chr4 #18129	1	1	0	0
18284	4	115062931	115063554	623	4	18.46	19.236	16.829	15.2	-0.14	0.999929	32.833	35.306	33.721	28	1	0	1	Tal1	3715	in gene	MergedReg chr4 #18284	1	1	1	1
18302	4	116053456	116054075	619	4	19.503	22.872	18.997	18	-0.14	0.999929	46.905	51.92	43.088	44	1	1	1	Nsun4	111	in gene	MergedReg chr4 #18302	1	1	1	1
18365	4	117928881	117929224	343	2	12.244	12.744	11.751	6.636	-0.14	0.999929	16.752	22.845	21.232	10	1	1	2	Artn, St3gal3	711, 205862	in gene, downstream	MergedReg chr4 #18365	1	1	0	0
18584	4	128971071	128971545	474	1	7.281	6.784	5.412	5	-0.14	0.999929	18.762	19.21	15.612	12	0	0	1	Adc	-8891	upstream	MergedReg chr4 #18584	1	0	0	0
18715	4	133633549	133633790	241	1	18.188	14.241	12.043	14.428	-0.14	0.999929	26.133	20.249	23.105	27	0	1	2	Zdhhc18, Gm13213	-240, 5014	upstream, downstream	MergedReg chr4 #18715	1	0	0	0
18840	4	138635608	138636119	511	4	10.763	10.287	8.977	8.25	-0.14	0.999929	20.102	15.576	16.861	15	0	0	0				MergedReg chr4 #18840	1	1	1	1
18948	4	144906529	144906788	259	1	11.559	10.514	8.118	11.125	-0.14	0.999929	21.442	18.172	12.489	19	0	0	1	Dhrs3	13831	in gene	MergedReg chr4 #18948	0	1	0	0
19043	4	149979828	149980208	380	1	15.691	13.413	11.448	12.917	-0.14	0.999929	26.803	21.806	19.358	22	0	0	1	H6pd	29005	in gene	MergedReg chr4 #19043	0	0	0	1
19381	5	24416294	24416785	491	4	19.387	19.28	18.276	15.333	-0.14	0.999929	39.534	35.825	36.843	32	0	0	4	Abcb8, Asic3, Cdk5, Slc4a2	22383, 3088, 6991, -8693	downstream, in gene, downstream, upstream	MergedReg chr5 #19381	1	1	1	1
19424	5	25801688	25802101	413	1	8.092	7.309	6.725	4.692	-0.14	0.999929	14.072	13.499	16.861	8	0	0	1	Actr3b	41868	in gene	MergedReg chr5 #19424	1	0	0	0
19563	5	34543219	34543558	339	3	14.681	11.139	9.083	11.091	-0.14	0.999929	28.143	18.172	18.11	21	0	0	1	Sh3bp2	17604	in gene	MergedReg chr5 #19563	1	1	0	1
19639	5	37028896	37029531	635	4	11.157	9.865	8.024	10.15	-0.14	0.999929	18.762	17.134	14.987	19	1	0	0				MergedReg chr5 #19639	1	1	1	1
19780	5	64343844	64344537	693	2	8.105	12.09	8.207	9.429	-0.14	0.999929	18.092	27.518	21.232	23	0	0	1	Tbc1d1	183979	in gene	MergedReg chr5 #19780	1	1	0	0
19949	5	88959344	88959824	480	4	11.57	9.207	9.45	6.4	-0.14	0.999929	27.473	21.287	25.603	12	0	0	1	Slc4a4	72324	in gene	MergedReg chr5 #19949	1	1	1	1
19993	5	92560401	92560860	459	1	4.882	8.159	4.996	4.583	-0.14	0.999929	9.381	18.172	11.24	9	0	0	0				MergedReg chr5 #19993	0	1	0	0
20049	5	99578651	99578894	243	1	10.972	7.723	6.01	8.25	-0.14	0.999929	18.762	11.942	11.24	13	0	0	1	A930011G23Rik	150288	in gene	MergedReg chr5 #20049	1	0	0	0
20073	5	101020920	101021274	354	2	16.508	12.367	11.581	10.545	-0.14	0.999929	31.493	22.845	24.979	23	0	0	0				MergedReg chr5 #20073	1	0	1	0
20597	5	126787713	126788569	856	4	13.814	12.681	12.177	9.846	-0.14	0.999929	40.204	41.017	36.219	39	0	0	0				MergedReg chr5 #20597	1	1	1	1
20716	5	136083916	136084515	599	3	9.134	12.871	9.663	7.316	-0.14	0.999929	23.452	29.595	22.481	20	1	1	1	Rasa4	299	in gene	MergedReg chr5 #20716	1	1	1	0
20865	5	140830478	140830774	296	2	18.017	17.191	13.322	16.333	-0.14	0.999929	32.833	32.191	22.481	28	1	1	1	Gna12	-195	upstream	MergedReg chr5 #20865	1	1	0	0
21080	6	5725490	5726432	942	4	28.969	23.035	24.208	23.767	-0.14	0.999929	64.327	42.575	52.455	54	1	1	1	Dync1i1	322	in gene	MergedReg chr6 #21080	1	1	1	1
21159	6	21226748	21227076	328	1	6.762	7.552	6.619	4.6	-0.14	0.999929	14.072	12.98	11.865	6	0	0	1	Kcnd2	10803	in gene	MergedReg chr6 #21159	0	1	0	0
21185	6	24894457	24895210	753	4	11.419	13.672	10.512	12.174	-0.14	0.999929	31.493	39.459	29.974	47	0	0	1	Hyal5	36836	downstream	MergedReg chr6 #21185	1	1	1	1
21244	6	30655585	30656054	469	1	5.743	4.821	2.453	4.857	-0.14	0.999929	8.041	7.788	3.747	12	0	0	1	Tsga14	37863	in gene	MergedReg chr6 #21244	0	1	0	0
21350	6	40435153	40435601	448	3	14.215	16.169	13.649	11	-0.14	0.999929	26.133	32.191	26.852	22	1	2	2	E330009J07Rik, Wee2	756, -7486	in gene, upstream	MergedReg chr6 #21350	1	1	1	0
21355	6	41136933	41137184	251	1	15.077	12.915	10.85	12	-0.14	0.999929	34.844	26.479	21.232	25	0	2	4	Tcrb, Trbv13-3, Trbv14, Trbv15	245762, 6911, 1891, -4153	in gene, downstream, downstream, upstream	MergedReg chr6 #21355	0	1	0	0
21380	6	47175692	47176106	414	2	8.453	8.787	7.686	6	-0.14	0.999929	17.422	14.538	12.489	11	0	0	1	Cntnap2	2115838	in gene	MergedReg chr6 #21380	0	1	1	0
21390	6	47811502	47812154	652	4	28.176	28.452	23.417	24.65	-0.14	0.999929	43.554	46.728	39.341	40	0	1	4	Pdia4, Mir704, Rpl35a-ps7, Zfp786	1684, -8176, 3865, 18677	in gene, upstream, downstream, downstream	MergedReg chr6 #21390	1	1	1	1
21510	6	56703997	56704801	804	4	13.376	14.318	12.513	11.538	-0.14	0.999929	36.184	34.267	26.852	37	1	1	1	Lsm5	300	in gene	MergedReg chr6 #21510	1	1	1	1
21646	6	73221318	73222078	760	4	15.266	16.614	12.462	15.087	-0.14	0.999929	28.143	33.229	28.725	35	0	1	1	Dnahc6	-67	upstream	MergedReg chr6 #21646	1	1	1	1
21653	6	77242676	77243152	476	4	15.501	14.745	10.949	12.4	-0.14	0.999929	36.184	30.114	24.354	30	1	1	2	Ctnna2, Lrrtm1	736753, 197	in gene, in gene	MergedReg chr6 #21653	1	1	1	1
22125	6	116663957	116664808	851	4	10.001	10.922	9.39	8.769	-0.14	0.999929	26.133	26.998	23.73	26	0	0	1	Rassf4	9454	in gene	MergedReg chr6 #22125	1	1	1	1
22202	6	122486702	122487062	360	2	11.33	10.667	6.756	9.636	-0.14	0.999929	15.412	15.057	10.616	16	0	1	1	Rimklb	-577	upstream	MergedReg chr6 #22202	1	0	0	1
22207	6	122702561	122703132	571	4	13.835	12.919	12.783	8.937	-0.14	0.999929	22.112	21.806	20.607	20	0	2	3	Gm10420, Gm10224, Nanog	6845, -3818, -4722	in gene, upstream, upstream	MergedReg chr6 #22207	1	1	1	1
22556	7	4876838	4877491	653	4	24.826	26.635	24.573	22.55	-0.14	0.999929	60.976	59.189	44.961	52	1	1	1	Isoc2a	111	in gene	MergedReg chr7 #22556	1	1	1	1
22589	7	6696245	6696823	578	4	21.482	20.432	16.271	17.278	-0.14	0.999929	54.946	49.843	49.957	44	1	1	3	Zim1, Peg3, Peg3as	-102, 33885, -10226	upstream, downstream, upstream	MergedReg chr7 #22589	1	1	1	1
22599	7	7209408	7210318	910	4	27.727	25.745	25.861	24.75	-0.14	0.999929	95.82	71.65	79.307	76	0	1	2	Zfp772, Vmn2r29	135, 68426	in gene, downstream	MergedReg chr7 #22599	1	1	1	1
22750	7	19816327	19816554	227	1	15.699	10.755	11.597	8.286	-0.14	0.999929	24.793	12.98	13.738	11	0	0	1	Bcl3	6315	in gene	MergedReg chr7 #22750	1	0	0	0
22757	7	19910638	19911027	389	1	14.406	9.302	9.679	10	-0.14	0.999929	30.153	21.806	22.481	18	0	0	1	Pvr	10311	in gene	MergedReg chr7 #22757	1	0	0	0
22901	7	28368086	28368467	381	1	18.539	14.538	15.664	11.667	-0.14	0.999929	24.122	20.249	24.979	21	0	0	2	Plekhg2, Zfp36	4386, 10952	in gene, downstream	MergedReg chr7 #22901	1	0	0	0
22960	7	30072153	30072985	832	4	27.447	32.111	27.02	28.346	-0.14	0.999929	65.667	63.343	56.826	60	1	1	2	Zfp82, Zfp566	254, 17941	in gene, downstream	MergedReg chr7 #22960	1	1	1	1
23048	7	35175264	35175795	531	1	9.933	9.01	8.926	5.765	-0.14	0.999929	18.762	16.614	13.738	12	0	0	0				MergedReg chr7 #23048	1	0	0	0
23112	7	42504573	42504808	235	1	11.14	9.281	7.884	7.375	-0.14	0.999929	18.092	16.095	13.738	10	0	1	1	Zfp141	1063	in gene	MergedReg chr7 #23112	1	0	0	0
23277	7	49558959	49559259	300	1	11.987	9.576	8.257	9.444	-0.14	0.999929	22.782	20.768	16.236	13	0	0	1	Nav2	600036	in gene	MergedReg chr7 #23277	0	1	0	0
23291	7	51861265	51862570	1305	4	23.011	19.084	19.526	18.561	-0.14	0.999929	58.966	47.247	50.582	45	1	1	1	Fancf	350	in gene	MergedReg chr7 #23291	1	1	1	1
23313	7	56419307	56419815	508	3	10.051	4.932	5.893	6.143	-0.14	0.999929	30.153	10.384	16.236	17	0	0	1	Oca2	179790	in gene	MergedReg chr7 #23313	1	1	1	0
23332	7	60238274	60238992	718	1	6.031	6.49	4.911	5.4	-0.14	0.999929	20.102	21.806	14.363	15	0	0	0				MergedReg chr7 #23332	0	1	0	0
23348	7	63852129	63852466	337	1	5.428	4.829	3.886	3.5	-0.14	0.999929	9.381	9.346	8.118	8	0	0	0				MergedReg chr7 #23348	0	1	0	0
23675	7	96718759	96719032	273	1	7.287	7.528	4.215	4.875	-0.14	0.999929	12.731	10.384	8.118	7	0	0	1	Tenm4	508258	in gene	MergedReg chr7 #23675	1	0	0	0
23749	7	99965127	99965687	560	2	8.632	9.193	8.228	5.529	-0.14	0.999929	18.092	17.653	16.236	13	0	0	1	Rnf169	15051	in gene	MergedReg chr7 #23749	1	1	0	0
23797	7	101361741	101362064	323	2	11.391	10.332	9.055	7.4	-0.14	0.999929	18.092	12.98	11.865	13	0	0	1	Arap1	13833	in gene	MergedReg chr7 #23797	1	1	0	0
24128	7	125393782	125394284	502	4	12.103	14.505	12.294	12	-0.14	0.999929	24.793	28.037	27.476	21	1	0	0				MergedReg chr7 #24128	1	1	1	1
24447	7	141510524	141511006	482	2	12.24	12.495	9.45	11.333	-0.14	0.999929	22.112	19.21	11.865	22	0	0	1	Chid1	29092	in gene	MergedReg chr7 #24447	0	1	0	1
24506	7	143829567	143830242	675	3	13.706	16.355	14.788	11	-0.14	0.999929	30.823	31.671	34.346	21	1	1	2	Nadsyn1, Dhcr7	-7063, 6737	upstream, in gene	MergedReg chr7 #24506	1	1	1	0
24551	8	3387241	3387831	590	3	14.071	14.826	13.885	12.25	-0.14	0.999929	52.935	56.593	51.206	37	0	1	2	A430078G23Rik, Arhgef18	34121, -5472	in gene, upstream	MergedReg chr8 #24551	1	1	1	0
24652	8	12401796	12402087	291	1	18.836	19.153	18.526	12.667	-0.14	0.999929	30.153	35.825	31.223	22	0	0	2	Gm5607, Sox1	16170, 6422	in gene, downstream	MergedReg chr8 #24652	1	0	0	0
24653	8	12430058	12431063	1005	4	14.612	14.169	12.026	14.355	-0.14	0.999929	24.793	29.075	23.105	30	1	0	1	Gm5607	44789	in gene	MergedReg chr8 #24653	1	1	1	1
24676	8	13454519	13454931	412	1	8.762	10.384	7.83	7.077	-0.14	0.999929	16.082	22.326	13.738	13	0	0	1	Tmem255b	19266	in gene	MergedReg chr8 #24676	0	1	0	0
24734	8	18852539	18853130	591	4	36.819	31.316	29.613	31.895	-0.14	0.999929	74.378	68.535	58.7	62	0	0	1	Agpat5	6555	in gene	MergedReg chr8 #24734	1	1	1	1
24747	8	21858566	21858904	338	1	7.974	6.802	5.62	4.2	-0.14	0.999929	10.051	8.826	6.869	7	0	1	1	Defb10	-166	upstream	MergedReg chr8 #24747	1	0	0	0
25052	8	57576175	57576693	518	4	16.877	13.012	12.099	12.688	-0.14	0.999929	30.823	27.518	25.603	30	0	0	1	Galnt7	76621	in gene	MergedReg chr8 #25052	1	1	1	1
25108	8	67974123	67974734	611	4	16.787	15.795	16.17	12.631	-0.14	0.999929	38.194	32.191	31.848	30	0	0	0				MergedReg chr8 #25108	1	1	1	1
25150	8	70131278	70131618	340	2	14.62	14.491	12.546	11	-0.14	0.999929	36.854	30.633	32.472	20	1	1	3	Rfxank, Nr2c2ap, 2310045N01Rik	7749, 115, -8265	in gene, in gene, upstream	MergedReg chr8 #25150	1	0	1	0
25289	8	75093275	75094014	739	4	35.892	31.942	31.82	30.435	-0.14	0.999929	66.337	59.708	61.197	69	1	1	1	Hmox1	26	in gene	MergedReg chr8 #25289	1	1	1	1
25302	8	77422812	77423284	472	3	11.793	13.984	12.115	7.933	-0.14	0.999929	23.452	21.806	24.979	15	0	0	1	Arhgap10	94859	in gene	MergedReg chr8 #25302	1	1	1	0
25305	8	77516917	77517892	975	4	11.132	11.59	9.508	10.935	-0.14	0.999929	26.803	22.326	20.607	22	1	2	2	Arhgap10, 0610038B21Rik	503, 348	in gene, in gene	MergedReg chr8 #25305	1	1	1	1
25418	8	84752165	84752402	237	1	13.21	11.052	9.902	9.714	-0.14	0.999929	20.102	19.73	18.11	15	0	0	1	Nfix	48057	in gene	MergedReg chr8 #25418	1	0	0	0
25571	8	95341954	95342181	227	1	6.701	7.269	3.836	4.857	-0.14	0.999929	9.381	10.384	7.494	9	0	0	1	Usb1	9783	in gene	MergedReg chr8 #25571	1	0	0	0
25583	8	95696938	95697405	467	4	13.968	13.611	10.973	13.428	-0.14	0.999929	27.473	28.037	19.983	24	0	1	1	Ndrg4	-5866	upstream	MergedReg chr8 #25583	1	1	1	1
25631	8	105224674	105225772	1098	4	39.081	36.833	36.605	33.294	-0.14	0.999929	103.861	99.687	98.041	101	1	1	2	Cbfb, D230025D16Rik	54549, 35	downstream, in gene	MergedReg chr8 #25631	1	1	1	1
25787	8	111912796	111913436	640	4	9.75	10.592	8.43	9.6	-0.14	0.999929	24.793	22.326	20.607	29	0	1	2	Chst5, Tmem231	-2917, 20675	upstream, in gene	MergedReg chr8 #25787	1	1	1	1
26154	9	15029188	15029489	301	1	18.166	12.519	14.016	12.222	-0.14	0.999929	36.184	22.845	26.852	27	0	0	1	Panx1	16140	in gene	MergedReg chr9 #26154	1	0	0	0
26177	9	18473258	18474080	822	4	43.142	42.834	38.02	41.269	-0.14	0.999929	120.612	111.628	101.163	115	1	2	2	Zfp558, Mbd3l1	-110, -4726	upstream, upstream	MergedReg chr9 #26177	1	1	1	1
26278	9	23581075	23581472	397	2	9.639	8.707	8.262	5.833	-0.14	0.999929	20.102	16.614	18.734	10	0	0	0				MergedReg chr9 #26278	1	1	0	0
26350	9	34280009	34280479	470	2	7.323	4.228	4.862	2.769	-0.14	0.999929	12.731	7.788	9.367	5	0	0	0				MergedReg chr9 #26350	1	0	1	0
26361	9	35117082	35117700	618	3	13.234	13.733	13.176	10.1	-0.14	0.999929	26.133	26.479	30.599	16	1	2	3	St3gal4, 4930581F22Rik, Dcps	-581, 663, 58596	upstream, in gene, downstream	MergedReg chr9 #26361	1	1	1	0
26370	9	35360064	35361118	1054	2	5.097	7.253	4.957	5.125	-0.14	0.999929	10.051	11.942	10.616	11	0	0	0				MergedReg chr9 #26370	0	1	1	0
26373	9	35508022	35508625	603	3	8.922	7.298	7.099	5.353	-0.14	0.999929	18.092	16.614	14.363	15	0	0	2	Cdon, Gm1113	56247, 9946	downstream, downstream	MergedReg chr9 #26373	1	1	1	0
26427	9	40269101	40270060	959	4	26.11	25.493	25.374	21.1	-0.14	0.999929	57.626	52.439	46.21	42	1	1	1	Scn3b	364	in gene	MergedReg chr9 #26427	1	1	1	1
26449	9	41153019	41153517	498	2	16.291	16.809	15.924	12.75	-0.14	0.999929	24.793	28.037	26.227	20	0	0	1	Ubash3b	4226	in gene	MergedReg chr9 #26449	1	1	0	0
26819	9	64058267	64058601	334	1	8.345	8.213	7.096	5.182	-0.14	0.999929	16.752	14.538	11.865	8	0	0	1	1110036E04Rik	8605	downstream	MergedReg chr9 #26819	1	0	0	0
26928	9	71826185	71826472	287	1	5.807	6.577	3.261	4.889	-0.14	0.999929	8.711	11.942	6.245	9	0	0	0				MergedReg chr9 #26928	0	1	0	0
27096	9	88549438	88549730	292	2	14.876	13.655	11.303	12.5	-0.14	0.999929	22.112	19.73	21.232	18	0	1	1	Zfp949	1564	in gene	MergedReg chr9 #27096	1	1	0	0
27119	9	90198713	90199237	524	3	16.279	17.561	17.008	12.823	-0.14	0.999929	27.473	23.364	28.725	24	0	0	2	Adamts7, Tbc1d2b	35997, 71794	in gene, downstream	MergedReg chr9 #27119	1	1	1	0
27138	9	94669728	94670644	916	4	21.119	21.896	21.77	16.448	-0.14	0.999929	52.935	49.324	45.586	34	0	1	1	Slc9a9	294	in gene	MergedReg chr9 #27138	1	1	1	1
27237	9	103134253	103134745	492	1	8.845	6.265	4.996	6.214	-0.14	0.999929	11.391	9.346	8.118	10	0	0	1	Rab6b	22425	in gene	MergedReg chr9 #27237	1	0	0	0
27254	9	104260478	104260750	272	2	22.261	23.652	17.069	19.444	-0.14	0.999929	33.504	33.748	23.73	31	0	1	1	Dnajc13	2316	in gene	MergedReg chr9 #27254	1	1	0	0
27311	9	107465516	107466083	567	4	15.263	12.893	10.165	13.444	-0.14	0.999929	32.163	21.806	17.485	22	0	0	1	Cacna2d2	65919	in gene	MergedReg chr9 #27311	1	1	1	1
27413	9	110459065	110459410	345	1	7.371	6.561	5.677	3.818	-0.14	0.999929	10.051	10.903	11.865	6	0	0	1	Klhl18	17457	in gene	MergedReg chr9 #27413	1	0	0	0
27458	9	114673093	114673428	335	2	6.5	7.736	3.185	6.9	-0.14	0.999929	11.391	10.903	4.371	11	0	0	0				MergedReg chr9 #27458	0	1	0	1
27570	9	122135233	122135858	625	3	8.111	9.209	6.146	8.211	-0.14	0.999929	18.092	19.21	10.616	14	0	0	1	Snrk	18279	in gene	MergedReg chr9 #27570	1	1	0	1
27639	X	7947111	7947351	240	1	10.338	5.489	5.799	7.167	-0.14	0.999929	16.082	10.384	8.742	10	0	1	1	Hdac6	658	in gene	MergedReg chrX #27639	1	0	0	0
27672	X	12996555	12996957	402	2	8.711	6.533	5.516	6.083	-0.14	0.999929	16.752	9.346	8.118	11	0	0	0				MergedReg chrX #27672	1	1	0	0
27968	X	96713067	96713866	799	4	21.121	17.508	18.509	16.28	-0.14	0.999929	56.286	38.421	44.961	48	0	1	1	Gpr165	-2	upstream	MergedReg chrX #27968	1	1	1	1
28056	X	107679271	107679694	423	2	6.752	6.43	5.044	3.923	-0.14	0.999929	16.752	9.865	8.742	6	0	0	1	Tbx22	11518	in gene	MergedReg chrX #28056	1	1	0	0
28087	X	134059069	134059638	569	4	18.241	14.307	12.836	14.833	-0.14	0.999929	35.514	30.114	29.35	30	1	1	1	Cstf2	4	in gene	MergedReg chrX #28087	1	1	1	1
28133	X	137037864	137038434	570	4	12.955	12.172	9.679	11.823	-0.14	0.999929	40.204	25.441	23.73	28	1	1	1	Slc25a53	153	in gene	MergedReg chrX #28133	1	1	1	1
28134	X	137049437	137050181	744	4	19.181	20.725	17.953	18.167	-0.14	0.999929	44.895	38.94	35.594	45	1	1	1	Fam199x	215	in gene	MergedReg chrX #28134	1	1	1	1
28177	X	146962414	146963174	760	3	6.059	5.711	5.45	4.652	-0.14	0.999929	19.432	20.768	16.236	15	1	1	1	Htr2c	281	in gene	MergedReg chrX #28177	1	1	1	0
28191	X	151054310	151054634	324	1	7.639	9.138	7.369	5.2	-0.14	0.999929	14.742	14.018	10.616	8	0	0	1	Fgd1	7239	in gene	MergedReg chrX #28191	0	1	0	0
28305	Y	90811451	90811830	379	1	11.224	8.394	6.713	8.833	-0.14	0.999929	16.082	15.057	9.367	20	0	0	1	Erdr1	26198	in gene	MergedReg chrY #28305	1	0	0	0
19	1	6358861	6359570	709	4	14.65	15.458	10.786	15.5	-0.13	0.999929	24.122	23.364	19.983	30	1	1	1	Fam150a	-116	upstream	MergedReg chr1 #19	1	1	1	1
26	1	7206156	7207011	855	4	14.195	16.711	14.64	12.926	-0.13	0.999929	26.803	32.191	29.35	22	0	0	0				MergedReg chr1 #26	1	1	1	1
30	1	9299194	9299988	794	3	5.307	6.417	5.121	3.92	-0.13	0.999929	10.051	10.384	9.367	9	1	1	1	Sntg1	139	in gene	MergedReg chr1 #30	1	1	1	0
59	1	11177685	11178067	382	2	8.599	7.442	5.308	6.417	-0.13	0.999929	15.412	14.018	9.991	12	0	0	1	Prex2	184411	in gene	MergedReg chr1 #59	1	1	0	0
96	1	16687840	16688757	917	4	10.652	10.635	9.647	8.828	-0.13	0.999929	21.442	24.402	23.73	15	0	1	2	Tmem70, Ly96	23107, -158	downstream, upstream	MergedReg chr1 #96	1	1	1	1
103	1	18057792	18058715	923	4	9.335	8.397	7.386	7.607	-0.13	0.999929	18.762	14.018	16.236	17	1	0	0				MergedReg chr1 #103	1	1	1	1
110	1	20743911	20744282	371	2	6.5	7.165	5.308	5.1	-0.13	0.999929	14.072	14.018	10.616	10	0	0	1	Il17a	13191	downstream	MergedReg chr1 #110	1	1	0	0
145	1	23761894	23763261	1367	5	12.492	15.131	12.876	11.952	-0.13	0.999929	25.463	25.441	29.974	33	1	1	1	B3gat2	651	in gene	MergedReg chr1 #145	1	1	1	1
197	1	34519188	34519612	424	1	7.01	5.232	3.411	4.833	-0.13	0.999929	11.391	9.865	5.62	11	0	0	0				MergedReg chr1 #197	1	0	0	0
307	1	42539529	42540166	637	4	7.672	7.165	5.62	6.789	-0.13	0.999929	18.762	18.172	10.616	14	0	0	0				MergedReg chr1 #307	1	1	1	1
628	1	80340946	80341305	359	3	23.818	24.261	23.503	18.636	-0.13	0.999929	38.194	38.421	36.843	31	0	1	1	Cul3	-695	upstream	MergedReg chr1 #628	1	1	1	0
798	1	93245866	93246518	652	4	14.473	11.734	11.584	10.6	-0.13	0.999929	32.833	28.037	23.73	22	0	0	1	Sned1	10295	in gene	MergedReg chr1 #798	1	1	1	1
815	1	95665232	95665530	298	1	11.689	10.788	11.587	9	-0.13	0.999929	23.452	22.845	20.607	14	0	1	1	St8sia4	2213	in gene	MergedReg chr1 #815	0	1	0	0
817	1	95990298	95991004	706	4	10.353	8.944	6.682	10.421	-0.13	0.999929	26.803	25.96	21.856	23	0	0	1	1700063A18Rik	31107	downstream	MergedReg chr1 #817	1	1	1	1
868	1	112379727	112380181	454	3	14.119	15.02	13.114	12.714	-0.13	0.999929	30.823	31.671	34.346	33	0	0	0				MergedReg chr1 #868	1	1	1	0
891	1	119004175	119004407	232	1	9.381	9.123	7.85	7	-0.13	0.999929	14.742	16.095	11.24	13	0	0	1	Gli2	49328	in gene	MergedReg chr1 #891	1	0	0	0
934	1	124044942	124045400	458	2	9.477	7.936	7.672	6	-0.13	0.999929	18.092	16.095	17.485	12	1	1	1	Dpp10	388	in gene	MergedReg chr1 #934	1	0	1	0
967	1	128472099	128472884	785	4	10.916	9	8.742	7.261	-0.13	0.999929	22.112	16.614	22.481	14	0	0	0				MergedReg chr1 #967	1	1	1	1
980	1	130941623	130941958	335	1	6.944	5.098	4.371	3.6	-0.13	0.999929	13.401	9.346	10.616	9	0	1	1	Il19	-2549	upstream	MergedReg chr1 #980	0	1	0	0
998	1	131797325	131797893	568	4	7.966	7.528	7.016	6.412	-0.13	0.999929	15.412	17.134	13.114	14	0	1	1	Pm20d1	214	in gene	MergedReg chr1 #998	1	1	1	1
1074	1	134304459	134304872	413	1	8.092	7.748	7.109	5.385	-0.13	0.999929	14.072	19.21	12.489	10	0	0	1	Ppfia4	28263	in gene	MergedReg chr1 #1074	0	1	0	0
1177	1	143916754	143917039	285	1	8.785	6.865	5.343	5.222	-0.13	0.999929	16.752	14.018	8.742	9	0	0	0				MergedReg chr1 #1177	1	0	0	0
1224	1	153740271	153740566	295	1	10.349	6.692	6.245	5.889	-0.13	0.999929	24.793	14.538	16.236	13	0	2	3	C230024C17Rik, Rgs16, Rnasel	-2589, 65, -9008	upstream, in gene, upstream	MergedReg chr1 #1224	1	0	0	0
1367	1	167929903	167930404	501	4	9.967	11.779	10.069	8.125	-0.13	0.999929	24.793	28.556	23.105	19	1	0	0				MergedReg chr1 #1367	1	1	1	1
1465	1	174537645	174538188	543	3	15.175	14.171	11.718	12.294	-0.13	0.999929	26.803	21.806	20.607	31	0	0	1	Fmn2	36091	in gene	MergedReg chr1 #1465	1	1	0	1
1500	1	178627021	178627310	289	2	5.733	6.115	2.637	6.111	-0.13	0.999929	8.041	10.384	6.245	12	0	0	1	Kif26b	98040	in gene	MergedReg chr1 #1500	0	1	0	1
1518	1	180284008	180284439	431	2	7.113	5.591	4.852	5.083	-0.13	0.999929	13.401	8.307	12.489	8	0	0	0				MergedReg chr1 #1518	1	1	0	0
1572	1	182983107	182983744	637	2	7.337	8.022	6.682	5.368	-0.13	0.999929	12.061	15.057	15.612	11	0	0	1	Tlr5	28637	downstream	MergedReg chr1 #1572	0	1	1	0
1587	1	184052011	184052439	428	1	5.824	4.553	4.179	4.077	-0.13	0.999929	15.412	11.422	8.742	11	0	0	1	Dusp10	17764	in gene	MergedReg chr1 #1587	1	0	0	0
1605	1	185423286	185423523	237	1	8.627	4.089	3.591	3.167	-0.13	0.999929	12.061	6.23	4.371	6	0	0	2	Eprs, 9630028B13Rik	60309, 18415	in gene, downstream	MergedReg chr1 #1605	1	0	0	0
1688	1	192770539	192771294	755	4	21.53	25.17	20.119	22.913	-0.13	0.999929	38.194	34.786	28.101	39	1	1	1	Hhat	303	in gene	MergedReg chr1 #1688	1	1	1	1
1712	1	195091929	195092691	762	4	19.879	20.747	19.749	17.625	-0.13	0.999929	50.255	43.613	51.831	46	0	1	1	Cd46	-62	upstream	MergedReg chr1 #1712	1	1	1	1
1733	10	4710016	4710331	315	2	11.391	8.671	8.368	5.8	-0.13	0.999929	14.742	13.499	13.114	9	0	0	1	Esr1	98127	in gene	MergedReg chr10 #1733	1	1	0	0
1738	10	5548734	5548996	262	2	26.282	15.749	17.416	15.222	-0.13	0.999929	40.204	28.037	32.472	25	0	1	1	Syne1	1827	in gene	MergedReg chr10 #1738	1	1	0	0
1779	10	9899005	9899261	256	1	17.003	19.405	14.909	16.625	-0.13	0.999929	25.463	27.518	21.232	28	0	1	1	Stxbp5	1907	in gene	MergedReg chr10 #1779	0	1	0	0
1781	10	10107240	10107523	283	2	10.796	6.23	7.216	3.875	-0.13	0.999929	18.762	10.903	11.24	6	0	0	0				MergedReg chr10 #1781	1	0	1	0
1830	10	17869879	17870572	693	4	20.133	17.558	17.684	15.182	-0.13	0.999929	55.616	43.613	49.957	42	0	0	0				MergedReg chr10 #1830	1	1	1	1
1940	10	29493867	29494223	356	1	7.919	6.514	5.121	4.636	-0.13	0.999929	17.422	12.461	10.616	10	0	1	2	Rspo3, Gm20276	41822, -624	in gene, upstream	MergedReg chr10 #1940	1	0	0	0
1963	10	31742419	31742852	433	4	10.434	8.456	7.315	8.214	-0.13	0.999929	21.442	18.691	16.861	18	0	0	1	Nkain2	1147280	in gene	MergedReg chr10 #1963	1	1	1	1
1986	10	37314944	37315340	396	4	7.938	7.229	5.716	6.692	-0.13	0.999929	11.391	12.461	9.991	11	0	0	0				MergedReg chr10 #1986	1	1	1	1
1990	10	39133601	39134381	780	4	27.222	20.011	20.737	22.208	-0.13	0.999929	67.677	53.478	51.831	62	1	2	2	Fam229b, Tube1	-96, -32	upstream, upstream	MergedReg chr10 #1990	1	1	1	1
2000	10	39640823	39641146	323	2	8.108	9.709	6.37	7.5	-0.13	0.999929	14.072	13.499	11.865	12	0	0	2	Traf3ip2, E130307A14Rik	28050, 91023	in gene, in gene	MergedReg chr10 #2000	1	1	0	0
2068	10	43483450	43483685	235	1	15.495	14.083	9.991	14.625	-0.13	0.999929	21.442	23.364	15.612	28	0	0	1	Bend3	4427	in gene	MergedReg chr10 #2068	1	0	0	0
2088	10	45888803	45889058	255	1	5.947	4.024	3.044	3	-0.13	0.999929	10.721	5.192	5.62	4	0	0	0				MergedReg chr10 #2088	1	0	0	0
2106	10	52381120	52382456	1336	4	37.492	37.407	33.706	35.809	-0.13	0.999929	97.83	84.111	76.185	91	1	1	2	Gopc, Nepn	336, -9820	in gene, upstream	MergedReg chr10 #2106	1	1	1	1
2234	10	62847155	62847459	304	1	7.907	6.127	4.933	3.7	-0.13	0.999929	17.422	9.865	7.494	6	0	0	1	Tet1	32707	in gene	MergedReg chr10 #2234	0	1	0	0
2279	10	68282977	68283331	354	4	24.244	19.919	18.223	19.454	-0.13	0.999929	40.874	30.114	24.354	31	0	1	1	Arid5b	-4428	upstream	MergedReg chr10 #2279	1	1	1	1
2330	10	75020992	75021430	438	4	13.497	16.281	10.527	13.714	-0.13	0.999929	31.493	37.902	26.227	38	0	0	2	Rtdr1, Gnaz	11375, 53980	in gene, downstream	MergedReg chr10 #2330	1	1	1	1
2346	10	75704070	75704930	860	3	12.682	10.769	9.783	9.963	-0.13	0.999929	20.102	19.21	16.861	15	0	0	1	Cabin1	59857	in gene	MergedReg chr10 #2346	1	1	1	0
2359	10	75937008	75937506	498	2	15.495	14.992	11.631	16.125	-0.13	0.999929	36.854	32.191	22.481	34	0	2	3	Mmp11, Chchd10, Gm867	-4794, 1684, 3409	upstream, in gene, downstream	MergedReg chr10 #2359	1	0	0	1
2376	10	77032681	77033633	952	4	21.085	22.412	19.65	18.1	-0.13	0.999929	53.605	47.767	43.712	48	1	1	1	Slc19a1	418	in gene	MergedReg chr10 #2376	1	1	1	1
2448	10	79683079	79684505	1426	5	17.254	18.857	16.648	16.341	-0.13	0.999929	28.813	34.786	28.725	38	0	2	3	Tpgs1, Cdc34, Gzmm	14382, 1597, -5228	downstream, in gene, upstream	MergedReg chr10 #2448	1	1	0	1
2534	10	80774489	80775041	552	3	20.325	19.182	15.854	19.444	-0.13	0.999929	53.605	39.459	33.097	44	0	0	1	Dot1l	19559	in gene	MergedReg chr10 #2534	1	1	0	1
2601	10	82127545	82128483	938	4	23.832	20.716	19.796	21.567	-0.13	0.999929	60.976	52.439	52.455	61	1	1	1	AU041133	1	in gene	MergedReg chr10 #2601	1	1	1	1
2611	10	82763468	82764374	906	4	19.049	17.807	15.076	16.5	-0.13	0.999929	46.905	39.459	37.468	33	1	1	1	Nfyb	220	in gene	MergedReg chr10 #2611	1	1	1	1
2680	10	86819445	86820392	947	4	15.166	12.634	12.344	12.467	-0.13	0.999929	32.163	31.152	32.472	28	0	0	1	Nt5dc3	40913	in gene	MergedReg chr10 #2680	1	1	1	1
2715	10	90803179	90803493	314	1	11.123	5.4	5.87	4.444	-0.13	0.999929	20.772	10.903	8.742	8	0	0	1	Anks1b	929827	in gene	MergedReg chr10 #2715	1	0	0	0
2780	10	99130596	99131161	565	4	14.82	15.515	13.959	13.647	-0.13	0.999929	22.782	18.691	21.232	26	0	0	1	Poc1b	23707	in gene	MergedReg chr10 #2780	1	1	1	1
2785	10	99461111	99461567	456	2	7.562	6.453	5.843	5.214	-0.13	0.999929	11.391	10.903	11.24	9	0	0	0				MergedReg chr10 #2785	1	1	0	0
2851	10	111506399	111507156	757	4	21.107	20.595	20.425	18.125	-0.13	0.999929	39.534	43.094	42.464	47	1	1	3	Nap1l1, Gm5176, Phlda1	33585, 5989, 491	downstream, downstream, in gene	MergedReg chr10 #2851	1	1	1	1
2857	10	112059883	112060291	408	4	12.164	11.542	9.895	11	-0.13	0.999929	18.092	21.806	19.983	19	0	1	1	Glipr1l1	-102	upstream	MergedReg chr10 #2857	1	1	1	1
2878	10	116329384	116329661	277	1	6.198	9.151	3.903	6.625	-0.13	0.999929	11.391	12.461	7.494	12	0	0	1	Ptprb	28148	in gene	MergedReg chr10 #2878	0	1	0	0
2926	10	120272113	120272574	461	2	5.361	6.305	3.479	5.077	-0.13	0.999929	12.061	10.903	5.62	12	0	0	0				MergedReg chr10 #2926	1	1	0	0
2938	10	121416486	121416750	264	1	7.957	5.192	4.059	4.75	-0.13	0.999929	15.412	11.422	8.118	9	0	0	1	Rassf3	59632	in gene	MergedReg chr10 #2938	1	0	0	0
2975	10	125388592	125389870	1278	4	18.745	18.406	17.563	17.975	-0.13	0.999929	47.575	45.69	46.21	48	1	0	0				MergedReg chr10 #2975	1	1	1	1
3142	11	4975866	4976223	357	1	4.02	5.428	3.974	2.889	-0.13	0.999929	8.711	21.806	11.24	9	0	0	1	Ap1b1	28523	in gene	MergedReg chr11 #3142	0	1	0	0
3228	11	11131681	11131941	260	1	8.795	6.62	8.196	3.75	-0.13	0.999929	16.082	12.461	14.363	6	0	0	1	Vwc2	17795	in gene	MergedReg chr11 #3228	0	1	0	0
3240	11	11878988	11879414	426	2	9.484	8.147	6.485	7.231	-0.13	0.999929	19.432	18.691	12.489	14	0	0	2	Ddc, 1700042O10Rik	18943, 11078	in gene, in gene	MergedReg chr11 #3240	1	0	1	0
3253	11	16403734	16404197	463	4	10.769	9.623	8.451	7.333	-0.13	0.999929	31.493	29.595	26.227	19	0	0	0				MergedReg chr11 #3253	1	1	1	1
3303	11	20655521	20656315	794	4	11.559	13.434	10.876	11.5	-0.13	0.999929	27.473	28.037	27.476	28	0	0	1	Sertad2	112665	downstream	MergedReg chr11 #3303	1	1	1	1
3378	11	29823039	29823270	231	1	4.942	4.024	2.186	3	-0.13	0.999929	12.061	7.269	4.996	6	0	1	2	Eml6, 4931440F15Rik	202879, 2514	in gene, in gene	MergedReg chr11 #3378	1	0	0	0
3464	11	34236358	34236804	446	2	13.832	11.2	7.984	12.143	-0.13	0.999929	40.204	24.402	18.734	36	0	0	1	Dock2	277964	in gene	MergedReg chr11 #3464	1	0	0	1
3538	11	45455085	45455347	262	1	8.292	4.478	4.059	2.125	-0.13	0.999929	11.391	5.711	5.62	6	0	0	0				MergedReg chr11 #3538	1	0	0	0
3563	11	48790368	48790673	305	3	18.36	15.524	13.551	17.333	-0.13	0.999929	36.854	28.556	25.603	29	0	0	1	Gnb2l1	-9840	upstream	MergedReg chr11 #3563	1	1	0	1
3728	11	58097213	58097815	602	4	10.651	9.701	8.249	9.895	-0.13	0.999929	25.463	23.364	20.607	26	1	1	2	Gm12248, Cnot8	6756, -6639	in gene, upstream	MergedReg chr11 #3728	1	1	1	1
3909	11	67588739	67588981	242	1	3.733	3.634	1.457	3	-0.13	0.999929	5.361	4.673	2.498	7	0	0	1	Gas7	55862	in gene	MergedReg chr11 #3909	0	1	0	0
4039	11	72301229	72302805	1576	6	9.654	9.558	8.793	8.673	-0.13	0.999929	20.102	20.768	18.11	21	0	1	1	Xaf1	388	in gene	MergedReg chr11 #4039	1	1	1	1
4065	11	74386209	74386539	330	1	6.366	5.4	4.857	5.889	-0.13	0.999929	13.401	10.384	11.865	11	0	0	1	Rap1gap2	203784	in gene	MergedReg chr11 #4065	1	0	0	0
4066	11	74408862	74409186	324	2	12.914	11.706	9.48	11.182	-0.13	0.999929	19.432	19.73	16.861	21	0	0	1	Rap1gap2	181134	in gene	MergedReg chr11 #4066	1	0	0	1
4084	11	74876834	74877224	390	3	9.939	10.73	9.367	5.667	-0.13	0.999929	21.442	18.172	19.983	10	0	0	1	Sgsm2	20051	in gene	MergedReg chr11 #4084	1	1	1	0
4181	11	77800885	77801520	635	4	15.345	13.551	13.52	10.5	-0.13	0.999929	35.514	28.556	34.346	27	0	0	1	Myo18a	23937	in gene	MergedReg chr11 #4181	1	1	1	1
4576	11	98361099	98362183	1084	2	13.106	14.125	12.563	12.823	-0.13	0.999929	22.782	24.922	20.607	24	0	1	3	Ppp1r1b, 1700003D09Rik, Stard3	12903, -3358, 3273	downstream, upstream, in gene	MergedReg chr11 #4576	0	1	1	0
4600	11	98864167	98864474	307	1	7.371	8.019	6.869	4.857	-0.13	0.999929	12.061	15.057	13.738	10	1	1	1	Wipf2	722	in gene	MergedReg chr11 #4600	0	1	0	0
4669	11	101338422	101338652	230	1	8.328	7.046	4.996	4.429	-0.13	0.999929	13.401	17.134	9.991	9	0	0	2	Aoc2, Aoc3	13474, 7931	downstream, in gene	MergedReg chr11 #4669	1	0	0	0
4742	11	103199346	103199793	447	4	14.55	12.461	10.705	12.143	-0.13	0.999929	26.803	20.768	18.734	23	1	0	3	Fmnl1, 1700023F06Rik, Spata32	28431, 8989, 18863	downstream, in gene, downstream	MergedReg chr11 #4742	1	1	1	1
4761	11	104114811	104115246	435	2	9.094	7.677	7.404	5.583	-0.13	0.999929	16.752	17.134	14.987	12	0	0	0				MergedReg chr11 #4761	1	0	1	0
4771	11	104590118	104590365	247	1	7.754	6.898	4.817	6.286	-0.13	0.999929	13.401	11.422	11.865	11	0	0	1	Myl4	39578	downstream	MergedReg chr11 #4771	1	0	0	0
4883	11	113271869	113272209	340	1	6.396	6.278	4.769	5.091	-0.13	0.999929	11.391	9.865	7.494	10	0	0	1	Slc39a11	293776	in gene	MergedReg chr11 #4883	0	1	0	0
5098	11	120310840	120311272	432	3	11.056	10.755	9.099	8.786	-0.13	0.999929	19.432	15.576	14.363	15	1	0	0				MergedReg chr11 #5098	1	1	1	0
5208	12	5373726	5374282	556	4	10.684	11.422	8.916	9.389	-0.13	0.999929	17.422	15.576	14.363	16	1	1	1	Klhl29	1678	in gene	MergedReg chr12 #5208	1	1	1	1
5226	12	8433973	8434354	381	1	7.929	6.49	5.88	5.583	-0.13	0.999929	15.412	11.942	8.742	12	0	0	0				MergedReg chr12 #5226	1	0	0	0
5273	12	15321086	15321310	224	1	5.648	4.97	3.539	3.667	-0.13	0.999929	10.051	7.269	7.494	6	0	0	0				MergedReg chr12 #5273	1	0	0	0
5317	12	21226928	21227682	754	4	10.972	9.021	8.612	7.417	-0.13	0.999929	26.133	19.21	17.485	14	0	0	1	Asap2	115549	in gene	MergedReg chr12 #5317	1	1	1	1
5334	12	24592996	24593355	359	1	7.614	6.797	5.336	3.909	-0.13	0.999929	13.401	10.384	8.742	8	0	0	1	Grhl1	20888	in gene	MergedReg chr12 #5334	1	0	0	0
5363	12	28589103	28589737	634	4	15.948	14.044	13.082	12.35	-0.13	0.999929	43.554	36.344	34.346	32	0	1	2	Allc, Colec11	-6937, 33870	upstream, downstream	MergedReg chr12 #5363	1	1	1	1
5391	12	29992007	29992259	252	1	4.104	3.764	1.873	2.5	-0.13	0.999929	6.031	5.711	3.747	5	0	0	1	Pxdn	54097	in gene	MergedReg chr12 #5391	1	0	0	0
5514	12	49377343	49377835	492	2	33.168	35.922	34.424	24.75	-0.13	0.999929	71.697	73.727	64.32	50	0	1	1	Foxg1	-5294	upstream	MergedReg chr12 #5514	0	1	1	0
5773	12	80379853	80380531	678	2	7.243	8.653	7.048	4.905	-0.13	0.999929	12.061	17.134	14.987	11	0	0	1	Dcaf5	56409	in gene	MergedReg chr12 #5773	1	1	0	0
5921	12	88818840	88819684	844	3	5.931	7.384	5.828	5.12	-0.13	0.999929	14.742	12.461	12.489	8	0	0	1	Nrxn3	96386	in gene	MergedReg chr12 #5921	1	1	1	0
5929	12	90737985	90738281	296	3	14.518	9.865	11.657	6.444	-0.13	0.999929	18.092	14.018	18.11	10	0	1	1	Dio2	305	in gene	MergedReg chr12 #5929	1	1	1	0
5954	12	98674786	98675064	278	1	10.47	7.658	7.103	5.143	-0.13	0.999929	16.752	14.538	13.738	11	0	0	2	Spata7, Ptpn21	46741, 62480	downstream, downstream	MergedReg chr12 #5954	1	0	0	0
6051	12	104406415	104406901	486	4	17.332	16.026	16.694	12.067	-0.13	0.999929	30.153	26.479	29.974	21	0	1	1	Serpina3n	-50	upstream	MergedReg chr12 #6051	1	1	1	1
6108	12	108495660	108496388	728	4	10.43	12.393	11.078	8.217	-0.13	0.999929	18.762	25.441	21.232	22	0	0	1	Eml1	85369	in gene	MergedReg chr12 #6108	1	1	1	1
6161	12	111071665	111072042	377	2	6.198	6.317	4.892	3.727	-0.13	0.999929	11.391	12.461	8.742	9	0	0	1	Rcor1	32055	in gene	MergedReg chr12 #6161	0	1	1	0
6205	12	112207100	112207497	397	2	7.113	6.151	4.515	4.692	-0.13	0.999929	10.721	10.903	6.245	7	0	0	0				MergedReg chr12 #6205	1	1	0	0
6289	12	119219248	119219720	472	3	7.147	9.207	7.41	5.467	-0.13	0.999929	10.721	14.538	15.612	10	0	0	1	Itgb8	18792	in gene	MergedReg chr12 #6289	1	1	1	0
6293	13	3360382	3361471	1089	4	12.593	13.408	12.544	10.677	-0.13	0.999929	24.122	26.479	24.354	21	1	1	1	Gm16505	1137	in gene	MergedReg chr13 #6293	1	1	1	1
6304	13	3877174	3877451	277	1	4.616	5.884	3.192	3.333	-0.13	0.999929	6.031	7.269	5.62	6	0	0	1	Net1	40908	downstream	MergedReg chr13 #6304	0	1	0	0
6305	13	3893261	3893766	505	4	43.052	40.465	36.18	39.187	-0.13	0.999929	67.007	61.266	55.577	59	1	0	1	Net1	24707	in gene	MergedReg chr13 #6305	1	1	1	1
6327	13	8202800	8203267	467	2	7.907	5.192	5.121	4.667	-0.13	0.999929	16.082	10.384	7.494	11	0	1	1	Adarb2	124	in gene	MergedReg chr13 #6327	1	0	1	0
6337	13	9191019	9191601	582	4	12.843	12.288	11.067	10	-0.13	0.999929	20.102	24.402	21.232	17	0	0	0				MergedReg chr13 #6337	1	1	1	1
6368	13	13332573	13333017	444	2	7.993	5.6	5.888	3.929	-0.13	0.999929	16.752	11.942	9.991	8	0	0	1	Gm7040	-9430	upstream	MergedReg chr13 #6368	1	1	0	0
6383	13	14522053	14523179	1126	5	8.845	8.025	7.422	7.514	-0.13	0.999929	18.092	19.21	15.612	20	0	1	1	Hecw1	610	in gene	MergedReg chr13 #6383	1	1	1	1
6415	13	18868119	18869050	931	4	11.899	11.655	9.69	11.034	-0.13	0.999929	32.833	30.633	27.476	27	0	0	1	Vps41	151292	downstream	MergedReg chr13 #6415	1	1	1	1
6459	13	21747478	21747748	270	1	15.486	12.23	10.2	14.667	-0.13	0.999929	24.793	19.73	14.363	28	0	1	3	Hist1h4k, Hist1h2ak, Hist1h2bn	2892, 6214, -6510	downstream, downstream, upstream	MergedReg chr13 #6459	1	0	0	0
6532	13	24993106	24993631	525	4	17.129	13.629	13.27	13.812	-0.13	0.999929	32.163	28.037	27.476	28	0	0	2	Gpld1, Mrs2	50216, 27011	downstream, in gene	MergedReg chr13 #6532	1	1	1	1
6615	13	35848612	35849022	410	2	6.589	5.235	4.111	3.583	-0.13	0.999929	11.391	9.865	7.494	7	0	0	1	Cdyl	188955	in gene	MergedReg chr13 #6615	1	1	0	0
6798	13	52530295	52530897	602	4	16.928	15.084	14.921	13.947	-0.13	0.999929	35.514	25.96	36.219	29	1	1	1	Diras2	240	in gene	MergedReg chr13 #6798	1	1	1	1
6814	13	53812049	53812314	265	1	6.282	4.932	2.81	4.25	-0.13	0.999929	12.731	9.865	4.371	7	0	0	0				MergedReg chr13 #6814	0	1	0	0
6896	13	57907823	57908145	322	1	3.819	4.932	2.151	4	-0.13	0.999929	6.701	10.903	4.996	8	1	1	1	Spock1	348	in gene	MergedReg chr13 #6896	0	1	0	0
6948	13	62382777	62383489	712	4	35.688	28.917	29.73	29.591	-0.13	0.999929	100.51	80.476	88.049	88	0	1	1	Gm3604	41	in gene	MergedReg chr13 #6948	1	1	1	1
6951	13	62623719	62624501	782	4	45.9	39.914	36.609	42.083	-0.13	0.999929	134.684	119.936	101.163	124	0	1	2	6720489N17Rik, LOC101055756	72, 11979	in gene, downstream	MergedReg chr13 #6951	1	1	1	1
7010	13	67499866	67500632	766	4	26.803	23.451	24.77	19.875	-0.13	0.999929	77.728	62.304	56.202	43	0	1	1	Zfp58	273	in gene	MergedReg chr13 #7010	1	1	1	1
7042	13	70234191	70234865	674	4	17.709	13.425	13.114	13.333	-0.13	0.999929	52.935	37.383	41.215	40	0	1	1	4930520P13Rik	1706	in gene	MergedReg chr13 #7042	1	1	1	1
7064	13	73034258	73034586	328	2	11.659	7.373	8.43	5.9	-0.13	0.999929	18.092	9.865	13.738	10	0	0	0				MergedReg chr13 #7064	1	0	1	0
7109	13	74563470	74564556	1086	4	29.621	30.175	28.67	26.412	-0.13	0.999929	73.037	76.323	74.311	56	0	0	0				MergedReg chr13 #7109	1	1	1	1
7141	13	79277787	79278053	266	1	10.423	4.731	4.441	4	-0.13	0.999929	16.082	8.826	9.367	9	0	0	0				MergedReg chr13 #7141	1	0	0	0
7181	13	85189135	85190161	1026	4	42.445	40.579	36.902	40.125	-0.13	0.999929	74.378	66.977	63.071	70	1	1	1	Ccnh	171	in gene	MergedReg chr13 #7181	1	1	1	1
7186	13	89520573	89521079	506	2	8.376	8.405	6.401	6.25	-0.13	0.999929	15.412	17.134	10.616	11	0	0	0				MergedReg chr13 #7186	1	1	0	0
7198	13	90279869	90280149	280	1	9.232	6.23	6.036	6.667	-0.13	0.999929	14.742	13.499	11.24	11	0	0	0				MergedReg chr13 #7198	1	0	0	0
7331	13	102694929	102695497	568	2	11.466	10.355	9.714	9.167	-0.13	0.999929	22.112	21.287	16.236	16	0	1	1	Cd180	1655	in gene	MergedReg chr13 #7331	1	1	0	0
7362	13	107022408	107023070	662	4	20.839	19.262	18.203	20.05	-0.13	0.999929	45.565	47.767	43.712	51	1	2	2	Kif2a, 3830408C21Rik	-625, 169	upstream, in gene	MergedReg chr13 #7362	1	1	1	1
7389	13	109822161	109822648	487	4	16.439	14.434	13.364	11.8	-0.13	0.999929	30.153	22.326	22.481	22	0	0	1	Pde4d	1168227	in gene	MergedReg chr13 #7389	1	1	1	1
7408	13	112331112	112331910	798	4	5.923	9.969	6.619	6.958	-0.13	0.999929	13.401	20.249	14.987	18	0	0	1	Ankrd55	43060	in gene	MergedReg chr13 #7408	1	1	1	1
7430	13	113917637	113918403	766	2	8.906	8.653	8.118	7	-0.13	0.999929	19.432	17.134	14.987	15	0	0	1	Arl15	123512	in gene	MergedReg chr13 #7430	0	1	1	0
7517	14	8357043	8357444	401	2	8.711	10.344	7.734	8.846	-0.13	0.999929	17.422	16.614	14.987	15	0	0	1	Oit1	21520	in gene	MergedReg chr14 #7517	1	1	0	0
7531	14	12344972	12345217	245	1	9.046	9.346	7.806	6.714	-0.13	0.999929	17.422	18.172	16.861	12	1	1	1	Fezf2	771	in gene	MergedReg chr14 #7531	1	0	0	0
7552	14	14803927	14805027	1100	5	7.754	8.767	7.065	7.882	-0.13	0.999929	20.772	16.614	15.612	20	0	0	1	Slc4a7	101452	downstream	MergedReg chr14 #7552	1	1	1	1
7797	14	34936189	34936958	769	2	8.46	8.524	6.089	8.5	-0.13	0.999929	16.082	15.576	13.114	18	0	0	1	Grid1	116437	in gene	MergedReg chr14 #7797	0	1	0	1
7805	14	36864059	36864330	271	2	22.782	22.21	16.167	21.667	-0.13	0.999929	36.184	36.863	29.974	38	0	0	0				MergedReg chr14 #7805	0	1	0	1
7822	14	40978961	40979423	462	2	21.729	21.769	19.358	18.071	-0.13	0.999929	62.986	64.381	59.949	54	0	0	0				MergedReg chr14 #7822	0	1	1	0
7857	14	45600718	45601201	483	4	10.23	12.046	9.45	9.333	-0.13	0.999929	19.432	19.73	19.983	22	0	0	1	Ddhd1	57184	in gene	MergedReg chr14 #7857	1	1	1	1
7886	14	47940115	47940558	443	3	7.802	8.752	6.825	6.538	-0.13	0.999929	16.082	17.134	13.738	13	0	0	1	4930447J18Rik	41472	in gene	MergedReg chr14 #7886	1	1	0	1
7907	14	50903847	50904466	619	4	20.948	21.397	19.063	18.737	-0.13	0.999929	54.276	52.439	48.708	47	0	1	1	A930018M24Rik	-6677	upstream	MergedReg chr14 #7907	1	1	1	1
7922	14	51829210	51829574	364	3	9.939	9.519	9.367	6.083	-0.13	0.999929	14.742	16.095	18.11	13	0	0	1	AY358078	29346	downstream	MergedReg chr14 #7922	1	1	1	0
7933	14	52008503	52009292	789	4	11.927	14.953	12.614	12.08	-0.13	0.999929	27.473	36.344	23.73	29	1	0	3	Arhgef40, Zfp219, Tmem253	24064, 11836, -7968	downstream, in gene, upstream	MergedReg chr14 #7933	1	1	1	1
7949	14	53804187	53804487	300	2	15.278	13.344	9.554	12.2	-0.13	0.999929	31.493	22.845	20.607	25	0	1	3	Tcra, B230359F08Rik, Trav17	1376370, 8882, -2302	in gene, downstream, upstream	MergedReg chr14 #7949	1	1	0	0
8008	14	55823440	55823676	236	1	11.104	13.128	9.545	9.143	-0.13	0.999929	14.742	16.095	12.489	14	1	1	1	Nfatc4	-1237	upstream	MergedReg chr14 #8008	1	0	0	0
8171	14	68040883	68041163	280	2	11.987	8.365	6.383	8.778	-0.13	0.999929	21.442	13.499	10.616	16	0	0	0				MergedReg chr14 #8171	1	1	0	0
8330	14	98167893	98169098	1205	4	13.578	14.264	13.771	10.395	-0.13	0.999929	42.884	43.613	39.341	31	0	1	1	Dach1	1048	in gene	MergedReg chr14 #8330	1	1	1	1
8445	14	119110000	119110242	242	1	4.439	5.34	3.357	3.2	-0.13	0.999929	6.701	8.826	5.62	6	0	0	0				MergedReg chr14 #8445	0	1	0	0
8548	15	8967461	8968180	719	4	20.985	20.013	18.166	20.045	-0.13	0.999929	46.905	36.344	33.097	39	0	1	1	Ranbp3l	-299	upstream	MergedReg chr15 #8548	1	1	1	1
8654	15	30457662	30458221	559	4	19.246	16.845	16.063	15	-0.13	0.999929	42.884	37.902	34.346	33	0	0	1	Ctnnd2	285348	in gene	MergedReg chr15 #8654	1	1	1	1
8658	15	30649925	30650182	257	1	12.48	8.113	8.04	7.375	-0.13	0.999929	20.772	12.98	13.738	11	0	0	1	Ctnnd2	477460	in gene	MergedReg chr15 #8658	1	0	0	0
8834	15	54745876	54746349	473	4	11.793	7.857	8.326	7.6	-0.13	0.999929	20.772	11.422	14.987	12	1	1	1	Nov	184	in gene	MergedReg chr15 #8834	1	1	1	1
8856	15	57891759	57892762	1003	4	30.088	29.712	27.859	28.355	-0.13	0.999929	57.626	65.419	56.826	60	1	1	1	Derl1	158	in gene	MergedReg chr15 #8856	1	1	1	1
8925	15	66500230	66501031	801	4	25.597	21.308	20.108	22.2	-0.13	0.999929	58.966	38.421	42.464	38	0	1	1	Lrrc6	280	in gene	MergedReg chr15 #8925	1	1	1	1
8966	15	73118811	73119322	511	1	11.559	9.54	9.913	8.5	-0.13	0.999929	16.752	17.653	19.983	14	0	0	1	Ago2	65881	in gene	MergedReg chr15 #8966	1	0	0	0
9022	15	75786851	75787481	630	4	12.837	10.903	10.09	9.105	-0.13	0.999929	21.442	18.691	22.481	21	0	0	1	Zc3h3	54742	in gene	MergedReg chr15 #9022	1	1	1	1
9094	15	77817583	77817983	400	2	14.127	14.97	13.114	11.083	-0.13	0.999929	20.102	20.768	18.734	16	0	0	1	Myh9	24332	in gene	MergedReg chr15 #9094	1	1	0	0
9175	15	79685207	79685930	723	4	18.82	20.204	18.49	16.696	-0.13	0.999929	30.823	32.71	33.721	29	0	2	3	Josd1, LOC101055940, Gtpbp1	2304, 6817, -5328	in gene, downstream, upstream	MergedReg chr15 #9175	1	1	1	1
9319	15	85657452	85657887	435	2	20.514	15.416	15.275	15.231	-0.13	0.999929	48.245	31.671	28.725	33	0	0	0				MergedReg chr15 #9319	1	0	1	0
9341	15	86169545	86170271	726	3	8.589	9.275	8.913	6.227	-0.13	0.999929	14.072	15.576	17.485	12	0	0	1	Cerk	16233	in gene	MergedReg chr15 #9341	1	1	1	0
9463	15	97825103	97825524	421	2	18.092	17.693	16.428	15.154	-0.13	0.999929	40.204	33.229	38.717	31	0	0	1	Hdac7	19189	in gene	MergedReg chr15 #9463	1	1	0	0
9654	15	103536899	103538162	1263	5	26.476	26.759	26.532	20.436	-0.13	0.999929	55.616	55.035	58.075	56	1	1	2	Pde1b, Ppp1r1a	34232, 462	downstream, in gene	MergedReg chr15 #9654	1	1	1	1
9662	16	4003218	4004288	1070	4	53.862	56.395	52.492	50.706	-0.13	0.999929	138.704	141.223	137.382	130	1	1	1	Slx4	-2073	upstream	MergedReg chr16 #9662	1	1	1	1
9677	16	4558212	4558911	699	4	16.145	13.895	14.214	12.25	-0.13	0.999929	49.585	43.094	49.957	44	1	1	1	Tfap4	1159	in gene	MergedReg chr16 #9677	1	1	1	1
9707	16	5119861	5120213	352	1	8.467	8.354	6.074	5	-0.13	0.999929	13.401	15.576	10.616	11	0	0	1	Ppl	12444	in gene	MergedReg chr16 #9707	0	1	0	0
9733	16	8470510	8471329	819	4	31.364	28.976	27.573	27.115	-0.13	0.999929	73.708	58.67	57.451	68	0	1	1	Mettl22	106	in gene	MergedReg chr16 #9733	1	1	1	1
9769	16	10785422	10786525	1103	4	14.682	15.087	13.426	13.823	-0.13	0.999929	25.463	31.152	28.725	29	1	2	5	Socs1, Tnp2, Prm3, Prm2, Prm1	-437, 2682, 4941, 6124, 10850	upstream, downstream, downstream, downstream, downstream	MergedReg chr16 #9769	1	1	1	1
9832	16	15861868	15863564	1696	4	41.747	40.605	41.568	31	-0.13	0.999929	115.922	104.879	117.399	102	1	1	1	Mzt2	606	in gene	MergedReg chr16 #9832	1	1	1	1
9914	16	18590391	18590699	308	1	9.582	5.919	5.308	6.889	-0.13	0.999929	15.412	9.346	10.616	10	1	2	2	Tbx1, 4930588K23Rik	-3576, -1447	upstream, upstream	MergedReg chr16 #9914	1	0	0	0
9928	16	19982819	19983049	230	1	6.796	4.079	2.498	5.143	-0.13	0.999929	10.721	6.75	3.747	8	0	1	1	Klhl6	115	in gene	MergedReg chr16 #9928	1	0	0	0
10130	16	35490144	35490979	835	4	11.366	9.403	9.066	8.481	-0.13	0.999929	26.133	29.075	25.603	21	1	1	1	Pdia5	312	in gene	MergedReg chr16 #10130	1	1	1	1
10144	16	36063301	36063791	490	2	11.883	11.319	9.533	9.867	-0.13	0.999929	18.092	16.614	14.363	15	0	0	2	Fam162a, Ccdc58	7969, -8114	in gene, upstream	MergedReg chr16 #10144	1	1	0	0
10162	16	37676385	37676630	245	2	9.477	7.936	6.066	5.143	-0.13	0.999929	20.772	15.576	11.24	14	0	0	0				MergedReg chr16 #10162	1	1	0	0
10376	16	72354388	72354838	450	4	13.688	11.534	10.081	12.643	-0.13	0.999929	27.473	23.883	19.358	25	0	0	0				MergedReg chr16 #10376	1	1	1	1
10412	16	77643963	77644643	680	4	9.229	7.741	6.812	7.273	-0.13	0.999929	16.082	13.499	13.114	14	0	1	1	Mir125b-2	-1970	upstream	MergedReg chr16 #10412	1	1	1	1
10416	16	78301176	78302452	1276	4	13.971	14.317	12.755	12.15	-0.13	0.999929	26.133	25.96	21.856	20	1	1	1	Cxadr	123	in gene	MergedReg chr16 #10416	1	1	1	1
10422	16	78574366	78574595	229	1	14.658	12.656	12.411	10.125	-0.13	0.999929	26.133	21.287	19.983	14	0	1	2	D16Ertd472e, 4930478L05Rik	2208, 14164	in gene, downstream	MergedReg chr16 #10422	1	0	0	0
10473	16	90265587	90265923	336	1	8.041	6.089	4.712	4.9	-0.13	0.999929	19.432	14.018	11.865	11	0	0	1	Scaf4	18670	in gene	MergedReg chr16 #10473	1	0	0	0
10577	16	97359551	97359963	412	3	21.236	20.289	15.756	19.692	-0.13	0.999929	34.173	35.825	28.725	34	0	0	1	Bace2	3029	in gene	MergedReg chr16 #10577	1	1	0	1
10635	17	6861643	6861945	302	1	8.488	7.903	5.898	6.889	-0.13	0.999929	12.731	10.903	8.118	11	0	0	0				MergedReg chr17 #10635	1	0	0	0
10675	17	10359309	10359567	258	1	3.937	5.776	2.623	4.25	-0.13	0.999929	5.361	7.269	4.371	7	0	0	0				MergedReg chr17 #10675	0	1	0	0
10703	17	13007534	13008562	1028	4	34.697	34.786	30.111	34.312	-0.13	0.999929	78.398	74.246	67.442	97	1	1	1	Sod2	209	in gene	MergedReg chr17 #10703	1	1	1	1
10818	17	23630210	23630764	554	4	21.797	17.806	16.897	16.588	-0.13	0.999929	59.636	57.112	54.953	48	0	0	1	Mmp25	14782	in gene	MergedReg chr17 #10818	1	1	1	1
10877	17	24745656	24745965	309	3	16.015	15.213	13.364	12.8	-0.13	0.999929	34.844	28.037	24.979	22	0	1	3	Rpl3l, Msrb1, Hs3st6	17981, 9168, -7193	downstream, downstream, upstream	MergedReg chr17 #10877	1	1	0	1
10902	17	25462440	25462868	428	1	7.783	7.708	6.917	3.769	-0.13	0.999929	16.082	11.942	16.861	6	0	0	1	Tekt4	-8936	upstream	MergedReg chr17 #10902	1	0	0	0
11034	17	28407341	28407853	512	3	10.093	11.066	8.701	11	-0.13	0.999929	24.122	29.595	20.607	27	0	0	1	Fkbp5	78515	in gene	MergedReg chr17 #11034	1	1	0	1
11088	17	31254508	31254893	385	4	10.665	8.48	7.754	7.667	-0.13	0.999929	18.762	18.691	15.612	13	0	0	1	Rsph1	22656	downstream	MergedReg chr17 #11088	1	1	1	1
11133	17	32809528	32810192	664	4	13.944	14.241	12.4	11.762	-0.13	0.999929	27.473	25.96	22.481	19	0	1	2	Zfp811, Zfp799	71, 20388	in gene, downstream	MergedReg chr17 #11133	1	1	1	1
11168	17	33951249	33951673	424	2	24.432	21.008	21.568	19.462	-0.13	0.999929	37.524	33.748	34.97	33	1	2	4	Wdr46, B3galt4, Rps18, Vps52	10738, 27, 4180, -4421	downstream, in gene, downstream, upstream	MergedReg chr17 #11168	1	1	0	0
11488	17	51807320	51807758	438	2	9.572	10.458	7.672	7.857	-0.13	0.999929	16.082	18.172	12.489	17	0	0	1	Satb1	25751	in gene	MergedReg chr17 #11488	1	1	0	0
11514	17	56034502	56034987	485	3	20.906	18.864	17.11	17.533	-0.13	0.999929	32.833	30.633	24.979	30	0	2	2	Sh3gl1, Chaf1a	1893, -5672	in gene, upstream	MergedReg chr17 #11514	1	1	1	0
11565	17	56819834	56820378	544	3	15.372	12.064	11.975	10.647	-0.13	0.999929	30.153	22.326	23.105	24	0	0	1	Rfx2	10902	in gene	MergedReg chr17 #11565	1	0	1	1
11691	17	71200427	71200812	385	1	5.026	4.759	3.179	2.833	-0.13	0.999929	7.371	7.269	4.996	5	0	0	1	Lpin2	16641	in gene	MergedReg chr17 #11691	1	0	0	0
11796	17	83267460	83267753	293	2	10.2	8.076	7.563	5.444	-0.13	0.999929	22.112	14.538	14.363	10	0	0	0				MergedReg chr17 #11796	1	1	0	0
11832	17	85614839	85615154	315	2	17.489	15.784	13.988	13.3	-0.13	0.999929	35.514	30.114	26.852	25	1	1	2	Six3os1, Six3	3400, -5838	in gene, upstream	MergedReg chr17 #11832	1	1	0	0
11856	17	86988831	86989155	324	2	7.858	8.213	6.188	6.636	-0.13	0.999929	11.391	17.134	10.616	11	0	0	2	Rhoq, Pigf	25882, 36408	in gene, downstream	MergedReg chr17 #11856	1	1	0	0
11883	17	88255849	88256465	616	4	14.812	17.079	14.79	13.389	-0.13	0.999929	28.143	33.229	25.603	28	1	0	0				MergedReg chr17 #11883	1	1	1	1
11944	18	7617110	7617812	702	3	15.107	14.018	13.625	11.045	-0.13	0.999929	30.823	32.71	25.603	25	0	0	1	Mpp7	9402	in gene	MergedReg chr18 #11944	1	1	1	0
12008	18	16681628	16682043	415	1	5.876	7.349	5.284	3.9	-0.13	0.999929	15.412	17.134	13.738	8	0	0	1	Cdh2	127214	in gene	MergedReg chr18 #12008	0	0	1	0
12016	18	20001971	20002307	336	2	4.934	5.145	3.917	2.182	-0.13	0.999929	9.381	7.788	5.62	4	0	1	1	Dsc3	-42	upstream	MergedReg chr18 #12016	0	1	1	0
12045	18	22530501	22530789	288	1	10.647	8.942	7.979	7.25	-0.13	0.999929	16.752	15.576	13.114	11	0	0	1	Asxl3	185556	downstream	MergedReg chr18 #12045	0	1	0	0
12127	18	34162943	34163396	453	2	6.611	6.161	6.078	3.462	-0.13	0.999929	14.072	11.942	11.24	7	0	0	0				MergedReg chr18 #12127	1	0	1	0
12225	18	37089492	37090454	962	4	15.389	15.265	12.406	14.533	-0.13	0.999929	46.235	39.459	34.97	46	1	1	13	Pcdha1, Pcdha2, Pcdha3, Pcdha4, Pcdha5, Pcdha6, Pcdha7, Pcdha8, Pcdha9, Pcdha10, Pcdha11, Pcdha12, Pcdhac1	159688, 150768, 143766, 137284, 129533, 122217, 116049, 97506, 92093, 84653, 79115, 69743, -163	in gene, in gene, in gene, in gene, in gene, in gene, in gene, in gene, in gene, in gene, in gene, in gene, upstream	MergedReg chr18 #12225	1	1	1	1
12230	18	37217788	37218359	571	4	23.378	21.633	19.844	20	-0.13	0.999929	60.306	57.112	49.333	51	0	0	0				MergedReg chr18 #12230	1	1	1	1
12280	18	38483318	38483706	388	1	3.909	4.456	3.435	2.333	-0.13	0.999929	9.381	7.788	9.367	5	0	0	0				MergedReg chr18 #12280	0	1	0	0
12371	18	51117454	51118865	1411	4	12.853	13.31	11.439	13	-0.13	0.999929	28.813	29.075	23.73	36	1	1	1	Prr16	261	in gene	MergedReg chr18 #12371	1	1	1	1
12386	18	53373585	53373895	310	1	6.433	3.998	3.2	4.143	-0.13	0.999929	10.051	7.269	6.245	6	0	0	1	Snx24	128078	in gene	MergedReg chr18 #12386	1	0	0	0
12562	18	67577533	67577903	370	2	13.457	12.72	10.98	9.75	-0.13	0.999929	18.092	21.287	19.983	15	0	0	0				MergedReg chr18 #12562	1	0	1	0
12592	18	69576275	69576816	541	4	19.393	18.997	17.485	17	-0.13	0.999929	37.524	36.863	34.97	36	0	0	1	Tcf4	232053	in gene	MergedReg chr18 #12592	1	1	1	1
12595	18	69612676	69612904	228	1	10.913	11.126	7.94	8.143	-0.13	0.999929	17.422	19.21	15.612	11	0	0	1	Tcf4	268298	in gene	MergedReg chr18 #12595	1	0	0	0
12635	18	74571909	74572267	358	4	14.62	10.667	10.786	12.091	-0.13	0.999929	28.143	19.21	23.105	21	0	0	1	Myo5b	129469	in gene	MergedReg chr18 #12635	1	1	1	1
12791	18	85956321	85956570	249	1	5.265	5.637	1.695	4.286	-0.13	0.999929	10.051	9.865	3.122	8	0	0	0				MergedReg chr18 #12791	1	0	0	0
12796	18	86711280	86711807	527	4	12.983	12.688	12.06	9.687	-0.13	0.999929	26.803	21.806	25.603	15	1	1	1	Cbln2	-1505	upstream	MergedReg chr18 #12796	1	1	1	1
13163	19	17467769	17468057	288	2	17.589	14.473	11.726	13.429	-0.13	0.999929	29.483	24.402	22.481	20	0	0	1	Pcsk5	369719	in gene	MergedReg chr19 #13163	1	0	1	0
13167	19	18613501	18613859	358	3	12.396	7.226	6.817	7.5	-0.13	0.999929	20.772	12.98	15.612	20	0	0	1	Ostf1	18133	in gene	MergedReg chr19 #13167	1	1	0	1
13181	19	19111265	19111573	308	1	16.082	15.634	12.975	14.222	-0.13	0.999929	25.463	30.114	23.105	24	0	1	1	Rorb	-223	upstream	MergedReg chr19 #13181	0	1	0	0
13196	19	23447666	23448419	753	4	17.617	16.766	15.664	15.292	-0.13	0.999929	27.473	32.191	25.603	24	0	1	1	Mamdc2	280	in gene	MergedReg chr19 #13196	1	1	1	1
13219	19	24861476	24862287	811	3	6.352	7.227	5.995	4.16	-0.13	0.999929	12.731	12.98	10.616	9	1	1	1	Pgm5	-39	upstream	MergedReg chr19 #13219	1	1	1	0
13312	19	34474469	34476029	1560	7	8.739	10.481	8.795	9.085	-0.13	0.999929	18.092	22.326	21.232	21	1	1	1	Ch25h	-114	upstream	MergedReg chr19 #13312	1	1	1	1
13396	19	41369961	41370319	358	2	5.665	6.844	6.131	4.4	-0.13	0.999929	10.051	10.384	11.24	8	0	0	1	Pik3ap1	14930	in gene	MergedReg chr19 #13396	1	1	0	0
13541	19	47279821	47280376	555	4	17.422	18.325	17.265	14.353	-0.13	0.999929	35.514	38.94	35.594	25	0	0	1	Sh3pxd2a	184313	in gene	MergedReg chr19 #13541	1	1	1	1
13561	19	47932186	47932499	313	2	15.278	14.382	11.99	11.8	-0.13	0.999929	36.854	34.786	33.721	32	0	1	1	Ccdc147	-5370	upstream	MergedReg chr19 #13561	1	1	0	0
13600	19	55218335	55218709	374	4	11.335	13.586	8.638	10.75	-0.13	0.999929	20.772	21.287	16.861	17	0	0	1	Gucy2g	22714	in gene	MergedReg chr19 #13600	1	1	1	1
13637	19	58118354	58118662	308	1	6.768	3.582	3.747	2	-0.13	0.999929	11.391	6.75	8.118	5	0	0	1	Atrnl1	507474	in gene	MergedReg chr19 #13637	1	0	0	0
13790	2	15049023	15049609	586	4	19.538	18.145	19.063	13.263	-0.13	0.999929	60.306	45.171	51.206	42	0	1	2	Nsun6, Arl5b	5556, -6046	in gene, upstream	MergedReg chr2 #13790	1	1	1	1
13849	2	21270023	21270468	445	2	6.222	5.674	4.817	5.643	-0.13	0.999929	9.381	10.903	9.367	12	0	0	0				MergedReg chr2 #13849	0	1	0	1
13943	2	26338721	26339039	318	1	9.455	10.442	9.159	6.778	-0.13	0.999929	18.092	16.614	17.485	10	0	0	2	Gpsm1, Dnlz	23347, 13230	in gene, downstream	MergedReg chr2 #13943	1	0	0	0
14025	2	29216278	29216562	284	2	11.168	11.192	8.396	10.143	-0.13	0.999929	22.782	25.441	21.856	17	0	0	1	Ntng2	31620	in gene	MergedReg chr2 #14025	1	1	0	0
14256	2	37358384	37359364	980	4	34.93	32.258	32.794	27.677	-0.13	0.999929	109.221	88.264	100.539	79	1	1	1	Pdcl	458	in gene	MergedReg chr2 #14256	1	1	1	1
14265	2	37768944	37769246	302	4	21.517	20.422	14.779	20.667	-0.13	0.999929	25.463	28.556	22.481	32	0	1	1	Crb2	-7154	upstream	MergedReg chr2 #14265	1	1	1	1
14287	2	38669168	38669429	261	1	11.224	8.437	7.416	4.875	-0.13	0.999929	26.133	16.614	16.861	10	0	0	0				MergedReg chr2 #14287	0	1	0	0
14326	2	48538965	48539215	250	1	6.868	5.322	3.747	3.875	-0.13	0.999929	8.711	8.307	6.869	6	0	0	0				MergedReg chr2 #14326	1	0	0	0
14381	2	57181566	57182122	556	4	24.793	23.912	20.954	20.389	-0.13	0.999929	53.605	50.882	45.586	43	0	2	2	BB557941, 4930555B11Rik	-90, 13	upstream, in gene	MergedReg chr2 #14381	1	1	1	1
14391	2	58487142	58487488	346	1	3.472	5.475	2.555	2.4	-0.13	0.999929	8.041	7.788	4.996	6	0	0	1	Acvr1	79513	in gene	MergedReg chr2 #14391	0	1	0	0
14429	2	62411627	62412110	483	4	8.13	9.623	7.868	5.733	-0.13	0.999929	18.762	19.21	17.485	12	1	1	1	Dpp4	363	in gene	MergedReg chr2 #14429	1	1	1	1
14631	2	90475022	90475307	285	1	10.274	12.634	8.812	10.778	-0.13	0.999929	13.401	16.095	11.865	14	0	0	1	Ptprj	105483	in gene	MergedReg chr2 #14631	0	1	0	0
14687	2	92457293	92457565	272	1	16.082	18.561	14.363	16.5	-0.13	0.999929	22.112	26.998	17.485	25	0	0	1	Slc35c1	3089	in gene	MergedReg chr2 #14687	0	1	0	0
14754	2	101722282	101722970	688	3	9.158	8.159	7.375	7	-0.13	0.999929	22.112	15.057	16.236	13	0	0	1	Prr5l	116354	in gene	MergedReg chr2 #14754	1	1	1	0
14863	2	112284381	112284818	437	4	16.465	14.797	12.891	13.714	-0.13	0.999929	36.184	39.979	31.223	31	0	0	1	Slc12a6	18285	in gene	MergedReg chr2 #14863	1	1	1	1
15258	2	144633415	144633747	332	1	5.361	6.594	4.871	3.4	-0.13	0.999929	12.731	11.942	9.367	8	0	0	1	Dtd1	33628	in gene	MergedReg chr2 #15258	0	1	0	0
15339	2	150855026	150855735	709	4	9.625	10.832	8.714	8.727	-0.13	0.999929	18.762	18.691	16.236	18	0	0	1	Abhd12	49351	in gene	MergedReg chr2 #15339	1	1	1	1
15376	2	152437451	152437723	272	2	17.757	11.617	11.062	14.625	-0.13	0.999929	30.153	19.21	17.485	28	0	0	1	6820408C15Rik	22000	in gene	MergedReg chr2 #15376	1	0	0	1
15398	2	153009403	153010070	667	3	12.221	13.302	11.835	9.81	-0.13	0.999929	19.432	23.883	23.105	17	0	0	2	Ttll9, Pdrg1	47251, 5647	downstream, in gene	MergedReg chr2 #15398	1	1	1	0
15451	2	154943285	154943533	248	1	10.53	8.53	6.334	8.714	-0.13	0.999929	23.452	19.73	11.865	16	0	0	0				MergedReg chr2 #15451	1	0	0	0
15772	2	173413661	173414246	585	4	7.124	8.553	6.376	5.947	-0.13	0.999929	16.752	17.653	12.489	12	0	0	0				MergedReg chr2 #15772	1	1	1	1
15791	2	174760558	174761089	531	4	12.652	9.285	8.596	10.471	-0.13	0.999929	25.463	19.21	16.236	19	1	1	1	Edn3	50	in gene	MergedReg chr2 #15791	1	1	1	1
15924	3	7612617	7613532	915	4	39.462	36.993	33.9	36.536	-0.13	0.999929	76.388	70.092	69.316	71	1	1	1	Il7	353	in gene	MergedReg chr3 #15924	1	1	1	1
15973	3	13471535	13471811	276	1	9.232	6.057	5.69	6.333	-0.13	0.999929	16.082	11.942	9.367	12	1	1	1	Ralyl	18	in gene	MergedReg chr3 #15973	0	0	1	0
15977	3	14381520	14382133	613	4	18.198	16.505	15.579	13.368	-0.13	0.999929	56.286	46.209	41.839	40	0	0	1	Gm6300	18709	downstream	MergedReg chr3 #15977	1	1	1	1
16011	3	19904638	19905126	488	4	15.202	14.862	13.114	12.6	-0.13	0.999929	33.504	35.825	30.599	26	0	0	0				MergedReg chr3 #16011	1	1	1	1
16032	3	27530456	27530983	527	1	8.198	8.796	6.685	5.059	-0.13	0.999929	18.762	20.768	14.987	12	0	0	1	Fndc3b	179720	in gene	MergedReg chr3 #16032	0	1	0	0
16039	3	27863248	27863523	275	1	8.562	8.769	5.065	8	-0.13	0.999929	12.061	17.134	11.24	13	0	0	1	Tmem212	32983	downstream	MergedReg chr3 #16039	1	0	0	0
16080	3	32066999	32067665	666	2	4.85	6.626	4.877	4.263	-0.13	0.999929	10.721	16.095	11.865	11	0	0	1	Kcnmb2	164629	in gene	MergedReg chr3 #16080	0	1	1	0
16105	3	33562920	33563149	229	1	8.041	4.005	3.435	2.6	-0.13	0.999929	10.721	8.826	6.245	4	0	0	0				MergedReg chr3 #16105	1	0	0	0
16110	3	34019482	34020326	844	4	17.496	15.345	12.466	17.111	-0.13	0.999929	36.184	25.441	21.232	31	1	1	1	Fxr1	-175	upstream	MergedReg chr3 #16110	1	1	1	1
16180	3	41409000	41409460	460	4	8.519	10.347	8.296	6.429	-0.13	0.999929	16.082	19.73	14.987	15	0	0	0				MergedReg chr3 #16180	1	1	1	1
16357	3	68467846	68468561	715	4	8.985	7.151	6.812	7.05	-0.13	0.999929	20.772	20.249	19.983	23	0	0	2	Gm21949, Schip1	575983, 403401	in gene, in gene	MergedReg chr3 #16357	1	1	1	1
16361	3	68513771	68514058	287	1	6.552	6.577	5.204	3.667	-0.13	0.999929	11.391	11.942	8.118	6	0	0	2	Gm21949, Schip1	621694, 449112	in gene, in gene	MergedReg chr3 #16361	0	0	1	0
16468	3	84501193	84501463	270	1	5.109	5.581	2.342	3.625	-0.13	0.999929	8.041	8.307	4.371	6	0	0	1	Arfip1	84815	in gene	MergedReg chr3 #16468	0	1	0	0
16543	3	88436591	88437355	764	4	14.714	12.829	12.489	12.708	-0.13	0.999929	30.823	27.518	26.852	25	0	0	1	Sema4a	24209	in gene	MergedReg chr3 #16543	1	1	1	1
16757	3	97680690	97681039	349	3	13.645	11.186	8.742	10.909	-0.13	0.999929	17.422	17.653	11.24	15	0	0	2	Prkab2, Pde4dip	22652, 207843	downstream, downstream	MergedReg chr3 #16757	1	1	0	1
16783	3	98990675	98991072	397	4	14.948	12.581	8.598	12.769	-0.13	0.999929	27.473	21.287	14.363	24	0	0	0				MergedReg chr3 #16783	1	1	1	1
16805	3	101522438	101522681	243	1	5.763	4.673	1.784	4.75	-0.13	0.999929	8.711	7.788	2.498	6	0	0	0				MergedReg chr3 #16805	0	1	0	0
16894	3	107459283	107460241	958	3	8.689	9.19	7.494	7.567	-0.13	0.999929	14.072	15.057	16.861	18	1	1	2	Kcnc4, Slc6a17	-864, 58256	upstream, downstream	MergedReg chr3 #16894	1	1	0	1
16901	3	107757666	107759086	1420	3	16.584	17.995	15.413	15.659	-0.13	0.999929	28.813	33.748	28.725	35	0	1	1	Csf1	2093	in gene	MergedReg chr3 #16901	1	1	0	1
16946	3	108961244	108961772	528	3	9.736	10.537	8.706	9.176	-0.13	0.999929	22.112	21.806	20.607	21	0	0	2	Henmt1, Fam102b	21424, 66099	downstream, downstream	MergedReg chr3 #16946	1	1	0	1
17034	3	122074316	122074602	286	2	6.775	9.173	7.147	5.111	-0.13	0.999929	10.721	14.018	8.742	9	0	0	1	Abca4	29999	in gene	MergedReg chr3 #17034	1	1	0	0
17035	3	122122113	122122652	539	4	14.406	10.806	10.46	10.5	-0.13	0.999929	30.823	20.249	24.979	16	0	0	1	Abca4	77922	in gene	MergedReg chr3 #17035	1	1	1	1
17099	3	128088234	128088633	399	1	23.173	18.042	15.247	22.182	-0.13	0.999929	60.306	50.882	44.961	57	0	0	0				MergedReg chr3 #17099	1	0	0	0
17134	3	131364654	131365425	771	3	6.282	4.846	4.84	3.952	-0.13	0.999929	9.381	9.865	8.742	7	0	0	0				MergedReg chr3 #17134	1	1	1	0
17179	3	137977558	137978043	485	4	27.964	29.318	25.104	26.667	-0.13	0.999929	45.565	56.074	44.337	48	0	0	1	Dapp1	3749	in gene	MergedReg chr3 #17179	1	1	1	1
17285	3	152106424	152106673	249	1	10.554	9.8	6.01	9.125	-0.13	0.999929	14.072	11.942	8.742	19	0	0	1	Gipc2	59352	in gene	MergedReg chr3 #17285	0	1	0	0
17315	3	154171925	154172277	352	2	8.467	5.381	6.131	5.455	-0.13	0.999929	13.401	9.865	8.742	10	0	0	1	Slc44a5	198665	in gene	MergedReg chr3 #17315	1	1	0	0
17363	4	4509344	4509574	230	1	6.449	6.555	4.059	4.125	-0.13	0.999929	12.061	12.98	6.245	7	0	0	0				MergedReg chr4 #17363	1	0	0	0
17451	4	14621857	14622083	226	1	9.094	7.046	5.263	6	-0.13	0.999929	16.082	15.057	10.616	13	0	1	1	Slc26a7	-192	upstream	MergedReg chr4 #17451	1	0	0	0
17504	4	22946848	22947146	298	1	6.567	6.646	4.309	5.8	-0.13	0.999929	12.731	11.942	7.494	11	0	0	1	1700025O08Rik	-8562	upstream	MergedReg chr4 #17504	0	1	0	0
17514	4	24556201	24556447	246	1	7.658	5.934	3.925	5.143	-0.13	0.999929	11.391	11.942	6.869	10	0	0	1	Mms22l	59862	in gene	MergedReg chr4 #17514	0	1	0	0
17556	4	32863814	32864444	630	4	9.451	9.291	7.461	10.421	-0.13	0.999929	18.762	17.653	14.363	18	0	0	1	Ankrd6	86697	in gene	MergedReg chr4 #17556	1	1	1	1
17580	4	34886591	34887080	489	4	26.803	25.863	22.754	23.5	-0.13	0.999929	34.844	37.902	35.594	33	1	2	2	Zfp292, Cga	-3887, -6944	upstream, upstream	MergedReg chr4 #17580	1	1	1	1
17586	4	35089515	35090062	547	3	6.267	6.658	6.318	3	-0.13	0.999929	15.412	18.172	12.489	7	0	0	1	Mob3b	67696	in gene	MergedReg chr4 #17586	1	1	1	0
17745	4	46489155	46490092	937	4	20.241	21.484	20.973	18	-0.13	0.999929	37.524	39.979	44.961	39	1	1	1	Nans	294	in gene	MergedReg chr4 #17745	1	1	1	1
17927	4	65604673	65605415	742	4	18.354	18.127	19.671	13.435	-0.13	0.999929	44.225	38.421	44.337	37	1	1	2	Astn2, Trim32	799439, 58	in gene, in gene	MergedReg chr4 #17927	1	1	1	1
17938	4	70401938	70402715	777	4	16.975	13.737	14.753	10.458	-0.13	0.999929	30.823	31.152	27.476	22	0	0	1	Cdk5rap2	8041	in gene	MergedReg chr4 #17938	1	1	1	1
18252	4	110050617	110051386	769	4	12.843	11.985	10.798	10.261	-0.13	0.999929	28.143	27.518	27.476	24	1	0	0				MergedReg chr4 #18252	1	1	1	1
18257	4	111414528	111415483	955	4	12.441	13.413	11.532	11.167	-0.13	0.999929	22.782	23.364	19.358	24	1	1	2	Agbl4, Bend5	1017214, -1	in gene, upstream	MergedReg chr4 #18257	1	1	1	1
18268	4	114504343	114504983	640	1	6.734	4.88	5.089	4.6	-0.13	0.999929	12.731	8.307	8.118	13	0	0	1	Trabd2b	97939	in gene	MergedReg chr4 #18268	1	0	0	0
18270	4	114647859	114648146	287	3	16.454	14.941	14.779	13	-0.13	0.999929	24.793	25.441	25.603	22	0	0	0				MergedReg chr4 #18270	1	1	1	0
18276	4	114843411	114843679	268	1	6.533	6.101	4.371	4	-0.13	0.999929	12.061	11.422	8.742	8	1	0	1	Gm12830	21825	in gene	MergedReg chr4 #18276	1	0	0	0
18285	4	115079243	115079786	543	4	13.323	11.514	9.808	11.938	-0.13	0.999929	28.143	28.037	23.73	23	0	0	2	Tal1, Pdzk1ip1	19987, -9194	downstream, upstream	MergedReg chr4 #18285	1	1	1	1
18296	4	115855097	115856019	922	3	12.662	10.116	9.582	9.586	-0.13	0.999929	26.133	16.095	14.987	19	0	0	1	Mknk1	16312	in gene	MergedReg chr4 #18296	1	1	0	1
18305	4	116143284	116144900	1616	7	16.949	16.564	16.065	14.745	-0.13	0.999929	58.966	35.825	39.966	41	1	2	2	Lurap1, Pomgnt1	524, -6426	in gene, upstream	MergedReg chr4 #18305	1	1	1	1
18308	4	116182797	116183334	537	2	5.518	6.169	4.996	4.562	-0.13	0.999929	10.721	11.422	11.865	9	0	0	1	1700042G07Rik	9693	downstream	MergedReg chr4 #18308	1	1	0	0
18349	4	117586876	117587448	572	3	12.098	14.422	13.183	10.833	-0.13	0.999929	22.112	26.479	21.232	20	0	0	1	Eri3	36668	in gene	MergedReg chr4 #18349	1	1	1	0
18502	4	124741751	124742495	744	4	24.239	29.911	25.847	25.217	-0.13	0.999929	48.915	59.708	51.831	58	0	2	4	Sf3a3, Mir697, Inpp5b, Mir698	27262, 10429, 245, -1658	downstream, downstream, in gene, upstream	MergedReg chr4 #18502	1	1	1	1
18934	4	143073901	143074779	878	4	11.185	12.422	8.046	12	-0.13	0.999929	34.173	35.306	22.481	36	0	1	1	6330411D24Rik	497	in gene	MergedReg chr4 #18934	1	1	1	1
18937	4	143155362	143155730	368	2	10.782	9.251	6.585	8	-0.13	0.999929	26.803	21.287	14.987	22	0	0	1	Prdm2	57163	in gene	MergedReg chr4 #18937	1	1	0	0
18951	4	144936888	144937217	329	1	5.848	3.87	3.122	2.818	-0.13	0.999929	8.711	6.23	6.245	4	0	0	1	Dhrs3	44225	downstream	MergedReg chr4 #18951	1	0	0	0
18981	4	148087091	148087431	340	4	20.529	19.919	18.393	18.909	-0.13	0.999929	29.483	32.71	29.35	28	0	1	1	Agtrap	803	in gene	MergedReg chr4 #18981	1	1	1	1
19004	4	148805513	148805777	264	1	6.114	4.348	3.122	3.143	-0.13	0.999929	13.401	8.826	3.747	5	1	1	1	Casz1	1253	in gene	MergedReg chr4 #19004	1	0	0	0
19184	4	155370932	155371178	246	1	4.69	3.44	3.122	2.8	-0.13	0.999929	8.711	5.711	5.62	4	0	0	1	Prkcz	-9664	upstream	MergedReg chr4 #19184	1	0	0	0
19200	4	155761651	155761959	308	1	13.468	10.644	9.492	10.3	-0.13	0.999929	19.432	18.691	15.612	16	0	2	3	Atad3a, 2610204G22Rik, Vwa1	-707, 613, 12756	upstream, in gene, downstream	MergedReg chr4 #19200	1	0	0	0
19266	5	8243052	8243587	535	4	10.445	9.804	8.228	8.706	-0.13	0.999929	17.422	18.691	14.363	15	0	0	1	Adam22	124762	in gene	MergedReg chr5 #19266	1	1	1	1
19301	5	14195354	14195614	260	1	9.572	4.803	3.747	4.714	-0.13	0.999929	13.401	9.865	8.118	11	0	0	1	Sema3e	170208	in gene	MergedReg chr5 #19301	1	0	0	0
19340	5	21440950	21441406	456	2	6.509	7.306	5.888	4.357	-0.13	0.999929	10.721	11.942	9.991	11	0	0	1	Fam185a	16275	in gene	MergedReg chr5 #19340	1	1	0	0
19574	5	34950622	34950915	293	1	7.438	8.826	5.932	7.4	-0.13	0.999929	12.731	13.499	10.616	14	0	1	1	Rgs12	1320	in gene	MergedReg chr5 #19574	0	1	0	0
19761	5	54796961	54797439	478	4	27.951	26.145	22.837	25.769	-0.13	0.999929	61.646	55.555	54.953	49	0	0	0				MergedReg chr5 #19761	1	1	1	1
19834	5	67633917	67634637	720	4	10.08	8.172	8.118	6.652	-0.13	0.999929	24.122	19.21	19.358	17	0	0	1	Atp8a1	213154	in gene	MergedReg chr5 #19834	1	1	1	1
19845	5	71095297	71096586	1289	4	17.104	15.226	13.801	16.919	-0.13	0.999929	43.554	39.459	36.843	55	1	1	1	Gabra2	-92	upstream	MergedReg chr5 #19845	1	1	1	1
19916	5	77487984	77488774	790	4	4.942	6.064	4.421	4.667	-0.13	0.999929	11.391	10.903	9.367	11	0	0	0				MergedReg chr5 #19916	1	1	1	1
19960	5	90365253	90365841	588	3	18.985	21.864	19.948	15.556	-0.13	0.999929	44.225	50.882	35.594	40	2	2	2	Ankrd17, Gm9958	638, -1450	in gene, upstream	MergedReg chr5 #19960	1	1	1	0
19963	5	90640210	90641039	829	4	13.968	12.261	12.489	11.192	-0.13	0.999929	26.803	25.441	20.607	25	0	1	1	Rassf6	-137	upstream	MergedReg chr5 #19963	1	1	1	1
19966	5	90785903	90786392	489	4	10.721	8.273	7.743	9.8	-0.13	0.999929	26.803	15.576	17.485	18	0	1	2	Cxcl3, Il8	44, -8387	in gene, upstream	MergedReg chr5 #19966	1	1	1	1
19981	5	92263913	92264492	579	4	17.72	16.614	14.155	14.944	-0.13	0.999929	32.163	26.998	27.476	30	0	0	1	Naaa	13979	in gene	MergedReg chr5 #19981	1	1	1	1
20016	5	96162227	96162707	480	2	20.459	20.457	18.567	16.533	-0.13	0.999929	34.844	34.786	31.223	29	1	1	1	Cnot6l	-477	upstream	MergedReg chr5 #20016	1	1	0	0
20172	5	108485215	108485483	268	2	11.466	8.942	7.216	5.889	-0.13	0.999929	22.782	18.172	16.236	19	0	0	1	Pcgf3	24017	in gene	MergedReg chr5 #20172	1	1	0	0
20184	5	108713772	108714454	682	4	24.059	23.216	20.488	23.238	-0.13	0.999929	41.544	45.171	41.839	53	0	0	1	Fgfrl1	19884	downstream	MergedReg chr5 #20184	1	1	1	1
20368	5	116443378	116443776	398	4	12.267	13.579	11.529	10.462	-0.13	0.999929	20.772	20.249	24.354	21	0	0	2	2410137F16Rik, Srrm4	4855, 148240	in gene, in gene	MergedReg chr5 #20368	1	1	1	1
20632	5	129730331	129730784	453	4	14.339	12.565	10.616	13.8	-0.13	0.999929	26.133	24.402	18.11	24	0	0	2	Gbas, Gm15903	5482, 3511	in gene, in gene	MergedReg chr5 #20632	1	1	1	1
20742	5	137102805	137103166	361	2	7.127	10.62	6.642	7.273	-0.13	0.999929	12.731	17.134	13.114	15	0	0	1	Trim56	13222	downstream	MergedReg chr5 #20742	0	1	0	1
20744	5	137122765	137123062	297	2	7.966	7.038	4.788	6.375	-0.13	0.999929	14.742	13.499	8.742	16	0	1	1	Trim56	-6706	upstream	MergedReg chr5 #20744	1	1	0	0
20751	5	137338346	137338713	367	3	21.199	19.352	16.577	18.273	-0.13	0.999929	44.225	31.671	28.725	35	0	1	1	Slc12a9	-4947	upstream	MergedReg chr5 #20751	1	1	1	0
20779	5	138194072	138195118	1046	4	36.691	34.96	32.283	34.273	-0.13	0.999929	77.728	68.535	61.197	74	1	2	4	Taf6, Cnpy4, Mblac1, Gm454	-7409, 7060, 281, 12713	upstream, downstream, in gene, downstream	MergedReg chr5 #20779	1	1	1	1
20780	5	138255312	138256262	950	4	39.02	35.894	32.243	37.2	-0.13	0.999929	93.14	85.149	81.18	94	1	1	5	Nxpe5, Lamtor4, BC037034, 6330418K02Rik, Gal3st4	29883, 305, 8265, -8258, 16967	downstream, in gene, downstream, upstream, downstream	MergedReg chr5 #20780	1	1	1	1
20916	5	143518037	143518636	599	4	8.922	9.4	7.231	8.444	-0.13	0.999929	16.082	21.806	14.987	19	0	0	1	Rac1	9657	in gene	MergedReg chr5 #20916	1	1	1	1
21040	5	151174716	151175159	443	1	7.371	8.641	5.977	5.643	-0.13	0.999929	12.061	15.057	10.616	11	0	0	1	Stard13	15256	in gene	MergedReg chr5 #21040	0	1	0	0
21050	6	3462426	3462654	228	1	5.552	3.115	2.409	1.4	-0.13	0.999929	9.381	5.192	4.371	2	0	0	1	Hepacam2	31958	in gene	MergedReg chr6 #21050	1	0	0	0
21092	6	7669289	7669710	421	4	11.546	8.427	6.101	8.462	-0.13	0.999929	20.772	11.942	9.367	16	0	0	1	Asns	23683	downstream	MergedReg chr6 #21092	1	1	1	1
21200	6	28847819	28848142	323	1	6.5	5.504	4.996	3.667	-0.13	0.999929	13.401	10.903	9.991	8	0	0	1	Snd1	367632	in gene	MergedReg chr6 #21200	0	1	0	0
21295	6	37216285	37216509	224	1	5.361	7.417	4.996	4.429	-0.13	0.999929	12.061	14.538	9.367	8	0	0	1	Dgki	83579	in gene	MergedReg chr6 #21295	1	0	0	0
21329	6	39226336	39226824	488	4	9.339	7.528	6.869	6.437	-0.13	0.999929	13.401	11.422	10.616	10	0	0	0				MergedReg chr6 #21329	1	1	1	1
21346	6	39810451	39811098	647	4	24.726	24.065	23.168	21	-0.13	0.999929	50.925	48.805	48.708	48	1	1	1	Mrps33	162	in gene	MergedReg chr6 #21346	1	1	1	1
21540	6	59023900	59024773	873	4	24.457	22.641	21.009	21.571	-0.13	0.999929	66.337	56.074	51.831	65	0	1	1	Fam13a	166	in gene	MergedReg chr6 #21540	1	1	1	1
21582	6	70468782	70469135	353	2	7.188	6.986	5.734	3.909	-0.13	0.999929	16.082	13.499	10.616	9	0	0	1	Igk	2913322	in gene	MergedReg chr6 #21582	1	1	0	0
21638	6	72787296	72787560	264	1	10.796	13.788	8.742	12.222	-0.13	0.999929	14.742	17.653	11.865	17	0	1	1	Tcf7l1	1528	in gene	MergedReg chr6 #21638	0	1	0	0
21655	6	77572560	77572800	240	1	9.465	6.555	5.23	6.375	-0.13	0.999929	22.112	14.018	12.489	12	0	0	1	Ctnna2	406987	in gene	MergedReg chr6 #21655	1	0	0	0
21794	6	88113113	88113511	398	2	14.02	13.779	11.096	13.583	-0.13	0.999929	40.204	31.152	26.227	35	0	0	1	Rpn1	28839	downstream	MergedReg chr6 #21794	1	1	0	0
21800	6	88321625	88322027	402	1	8.247	8.866	6.773	7.667	-0.13	0.999929	25.463	18.691	18.734	17	0	0	1	Eefsec	124713	in gene	MergedReg chr6 #21800	0	1	0	0
21872	6	91346466	91346952	486	2	7.907	9.346	6.911	7.067	-0.13	0.999929	14.072	20.249	14.987	13	0	0	0				MergedReg chr6 #21872	1	1	0	0
21941	6	97463744	97464328	584	1	4.937	5.039	4.445	3.5	-0.13	0.999929	10.051	14.538	11.24	8	0	0	1	Frmd4b	153621	in gene	MergedReg chr6 #21941	1	0	0	0
21983	6	102564002	102564683	681	4	21.57	21.535	17.872	20.667	-0.13	0.999929	35.514	36.344	24.354	45	1	0	0				MergedReg chr6 #21983	1	1	1	1
22004	6	108342930	108343186	256	1	4.607	4.803	2.498	3	-0.13	0.999929	8.711	7.269	3.747	4	0	0	1	Itpr1	129962	in gene	MergedReg chr6 #22004	0	1	0	0
22286	6	126921380	126921924	544	4	9.893	10.659	7.861	8.176	-0.13	0.999929	22.112	19.73	15.612	16	0	1	2	Dyrk4, Rad51ap1	187, 17903	in gene, downstream	MergedReg chr6 #22286	1	1	1	1
22294	6	127393696	127394397	701	4	7.562	4.846	5.144	5.095	-0.13	0.999929	16.752	12.461	14.987	12	0	0	0				MergedReg chr6 #22294	1	1	1	1
22406	6	137433645	137434054	409	2	9.02	6.989	5.428	5.077	-0.13	0.999929	20.772	15.057	9.991	9	0	0	1	Ptpro	181550	in gene	MergedReg chr6 #22406	1	1	0	0
22414	6	138140371	138140649	278	2	26.505	25.268	22.342	20.667	-0.13	0.999929	33.504	30.633	30.599	33	0	1	1	Mgst1	-27	upstream	MergedReg chr6 #22414	1	0	1	0
22417	6	138422081	138422397	316	1	5.361	6.403	4.163	4.333	-0.13	0.999929	10.051	9.346	6.869	9	0	0	1	Lmo3	159729	in gene	MergedReg chr6 #22417	0	1	0	0
22505	7	3289088	3289627	539	4	17.185	18.997	15.832	16.882	-0.13	0.999929	42.884	52.959	34.346	39	0	1	1	Myadm	319	in gene	MergedReg chr7 #22505	1	1	1	1
22512	7	3411247	3411557	310	1	14.473	13.863	10.991	11.9	-0.13	0.999929	23.452	20.249	16.861	18	0	0	1	Cacng8	17285	in gene	MergedReg chr7 #22512	0	1	0	0
22576	7	6172933	6173219	286	1	16.901	16.211	15.612	16.222	-0.13	0.999929	26.133	24.402	28.725	25	1	1	1	Zfp444	563	in gene	MergedReg chr7 #22576	0	1	0	0
22579	7	6283645	6284041	396	4	42.214	38.301	36.987	36.231	-0.13	0.999929	73.708	66.977	68.691	70	0	1	2	Gm6792, Zfp667	31133, -2737	downstream, upstream	MergedReg chr7 #22579	1	1	1	1
22638	7	16174791	16175932	1141	4	37.026	37.516	37.611	32.228	-0.13	0.999929	91.129	80.996	81.18	68	1	1	1	Meis3	-19	upstream	MergedReg chr7 #22638	1	1	1	1
22671	7	16921619	16921934	315	1	20.772	24.299	21.731	16.9	-0.13	0.999929	28.143	29.075	27.476	21	0	1	1	Calm3	2256	in gene	MergedReg chr7 #22671	1	0	0	0
22687	7	18917929	18918228	299	1	9.381	8.596	6.522	8.333	-0.13	0.999929	12.061	15.576	11.24	16	0	0	2	Ccdc61, Nova2	-7674, -7810	upstream, upstream	MergedReg chr7 #22687	1	0	0	0
22756	7	19864285	19864876	591	4	7.441	9.756	7.132	7.105	-0.13	0.999929	14.072	15.057	14.363	15	0	1	2	Gm19345, Ceacam16	12577, -3281	downstream, upstream	MergedReg chr7 #22756	1	1	1	1
22800	7	24907519	24907770	251	1	16.5	14.018	12.333	14.125	-0.13	0.999929	30.153	23.364	21.232	23	0	0	2	Cd79a, Arhgef1	10133, 4658	downstream, in gene	MergedReg chr7 #22800	1	0	0	0
22807	7	25121549	25121970	421	1	7.783	7.508	6.821	3.923	-0.13	0.999929	19.432	19.21	19.983	8	0	0	1	Pou2f2	10701	in gene	MergedReg chr7 #22807	1	0	0	0
22876	7	27689278	27689731	453	4	39.936	34.683	35.386	31.067	-0.13	0.999929	64.327	58.151	59.949	59	0	0	1	C030039L03Rik	14843	in gene	MergedReg chr7 #22876	1	1	1	1
22968	7	30219933	30220241	308	1	6.5	8.307	5.058	5.4	-0.13	0.999929	12.061	14.538	8.118	13	0	0	1	Tbcb	11942	downstream	MergedReg chr7 #22968	0	1	0	0
22988	7	30573037	30573269	232	1	13.401	10.681	10.883	6.857	-0.13	0.999929	16.082	17.134	14.363	11	0	0	4	Psenen, U2af1l4, Igflr1, Wbp7	-9969, 9813, 7726, 15573	upstream, downstream, downstream, in gene	MergedReg chr7 #22988	1	0	0	0
23061	7	35668367	35669020	653	3	6.466	7.035	5.433	4.75	-0.13	0.999929	14.072	17.134	16.236	11	0	0	0				MergedReg chr7 #23061	1	1	1	0
23102	7	39588413	39589098	685	4	14.924	12.72	11.893	12.381	-0.13	0.999929	26.803	28.037	24.354	27	1	1	1	Gm2058	248	in gene	MergedReg chr7 #23102	1	1	1	1
23205	7	45549079	45549308	229	1	9.955	8.456	7.315	6.429	-0.13	0.999929	14.072	10.384	13.114	12	0	1	2	Plekha4, Hsd17b14	22863, -5735	in gene, upstream	MergedReg chr7 #23205	1	0	0	0
23249	7	46957845	46958600	755	4	28.673	26.133	26.462	23.333	-0.13	0.999929	46.235	44.651	47.459	43	1	1	2	Uevld, C86187	296, 17689	in gene, downstream	MergedReg chr7 #23249	1	1	1	1
23283	7	49882376	49882608	232	1	11.2	7.566	5.888	7.667	-0.13	0.999929	16.752	11.942	11.24	11	0	0	0				MergedReg chr7 #23283	1	0	0	0
23284	7	49922941	49923703	762	4	14.546	13.283	10.382	13.167	-0.13	0.999929	28.813	28.556	23.73	31	0	0	1	Slc6a5	13023	in gene	MergedReg chr7 #23284	1	1	1	1
23294	7	51962506	51962760	254	1	7.79	10.124	6.167	7.625	-0.13	0.999929	12.061	16.614	9.991	11	0	0	1	Gas2	83488	in gene	MergedReg chr7 #23294	0	1	0	0
23311	7	56242015	56242276	261	1	6.477	5.077	3.886	4.875	-0.13	0.999929	10.721	10.384	6.869	7	0	1	1	Oca2	2374	in gene	MergedReg chr7 #23311	0	1	0	0
23342	7	63201732	63202190	458	3	8.567	7.528	5.576	8.071	-0.13	0.999929	16.752	15.057	13.738	16	0	0	1	Chrna7	10565	in gene	MergedReg chr7 #23342	1	1	0	1
23588	7	83739725	83740485	760	4	10.051	8.437	7.65	7.5	-0.13	0.999929	20.772	13.499	13.114	14	0	1	1	Il16	-4615	upstream	MergedReg chr7 #23588	1	1	1	1
23602	7	84397247	84397713	466	3	13.58	8.93	9.991	7.2	-0.13	0.999929	20.102	13.499	13.738	13	0	0	1	Arnt2	12479	in gene	MergedReg chr7 #23602	1	1	1	0
23620	7	89215955	89216259	304	2	6.098	5.971	4.871	2.5	-0.13	0.999929	11.391	8.307	9.991	4	0	0	1	Tmem135	122680	in gene	MergedReg chr7 #23620	1	1	0	0
23642	7	90456961	90457795	834	4	41.982	35.166	31.704	38.731	-0.13	0.999929	100.51	71.65	69.94	97	1	1	2	Crebzf, Tmem126a	14597, -170	downstream, upstream	MergedReg chr7 #23642	1	1	1	1
23676	7	96797164	96797530	366	2	9.807	9.44	6.358	7.273	-0.13	0.999929	13.401	11.942	8.742	12	0	0	2	Tenm4, Gm15413	586710, 4202	in gene, in gene	MergedReg chr7 #23676	1	1	0	0
23681	7	97356780	97357210	430	1	6.649	7.668	6.245	6.615	-0.13	0.999929	15.412	15.576	16.236	14	0	0	1	Kctd21	24672	downstream	MergedReg chr7 #23681	0	1	0	0
23776	7	100943260	100943745	485	3	19.809	20.411	19.632	15.75	-0.13	0.999929	40.204	40.498	36.219	32	0	0	1	P2ry6	20864	in gene	MergedReg chr7 #23776	1	1	1	0
23829	7	102501833	102502106	273	1	8.376	8.891	7.103	4.75	-0.13	0.999929	16.082	15.057	13.114	11	0	1	1	Olfr545	-7196	upstream	MergedReg chr7 #23829	0	1	0	0
23833	7	102597524	102597846	322	1	7.84	3.219	2.873	4.5	-0.13	0.999929	12.061	4.673	4.371	6	0	1	2	Olfr551, Olfr552	-8866, -6671	upstream, upstream	MergedReg chr7 #23833	1	0	0	0
23849	7	105425757	105426560	803	4	9.948	11.103	9.751	8.115	-0.13	0.999929	16.752	17.134	16.236	16	1	1	1	Cckbr	338	in gene	MergedReg chr7 #23849	1	1	1	1
23860	7	105650650	105651425	775	4	31.761	29.968	29.4	26.92	-0.13	0.999929	79.068	65.419	64.944	60	0	0	1	Timm10b	10497	downstream	MergedReg chr7 #23860	1	1	1	1
24003	7	116294818	116295108	290	1	7.892	8.25	5.62	6.111	-0.13	0.999929	16.082	14.018	9.991	11	0	0	0				MergedReg chr7 #24003	1	0	0	0
24087	7	121549542	121550064	522	2	9.423	5.938	5.347	6.933	-0.13	0.999929	20.772	11.942	13.114	13	0	0	0				MergedReg chr7 #24087	1	0	0	1
24110	7	122520426	122520781	355	1	3.777	5.286	3.497	3	-0.13	0.999929	12.731	10.384	8.118	6	0	0	1	Prkcb	231478	in gene	MergedReg chr7 #24110	0	1	0	0
24132	7	125552031	125553154	1123	4	17.999	19.138	18.751	15.583	-0.13	0.999929	42.884	45.69	47.459	43	1	1	1	Il4ra	310	in gene	MergedReg chr7 #24132	1	1	1	1
24195	7	127129670	127130133	463	3	12.971	11.719	12.222	9.857	-0.13	0.999929	39.534	31.152	31.848	30	0	0	2	Qprt, Spn	-7872, 7916	upstream, downstream	MergedReg chr7 #24195	1	1	1	0
24261	7	129256598	129256884	286	1	9.009	5.25	7.416	3.111	-0.13	0.999929	17.422	9.865	13.738	7	1	1	1	Ppapdc1a	-353	upstream	MergedReg chr7 #24261	1	0	0	0
24282	7	130762443	130762911	468	1	7.706	5.472	4.46	4.643	-0.13	0.999929	12.731	10.384	8.742	9	0	0	2	Tacc2, Etos1	185193, 9975	in gene, downstream	MergedReg chr7 #24282	1	0	0	0
24396	7	140805837	140806200	363	2	9.99	6.183	6.756	5.636	-0.13	0.999929	18.762	14.018	13.738	15	0	0	1	Zfp941	16160	downstream	MergedReg chr7 #24396	1	1	0	0
24438	7	141437240	141437739	499	4	28.813	26.934	25.135	25.062	-0.13	0.999929	54.276	51.401	44.961	41	1	1	4	Cend1, Slc25a22, Lrdd, Rplp2	-8069, 385, 5866, -10161	upstream, in gene, downstream, upstream	MergedReg chr7 #24438	1	1	1	1
24604	8	10249064	10249653	589	4	12.322	11.365	8.361	11.889	-0.13	0.999929	18.092	16.614	16.861	21	0	0	1	Myo16	95435	in gene	MergedReg chr8 #24604	1	1	1	1
24883	8	33607003	33607583	580	2	9.716	8.394	7.494	7.118	-0.13	0.999929	24.793	22.845	13.114	16	0	0	1	Ppp2cb	7672	in gene	MergedReg chr8 #24883	1	0	1	0
24930	8	39014859	39015309	450	4	14.885	14.167	12.222	10.929	-0.13	0.999929	26.803	27.518	17.485	18	0	0	1	Tusc3	9217	in gene	MergedReg chr8 #24930	1	1	1	1
24950	8	41016192	41016876	684	4	23.544	21.405	19.727	20.909	-0.13	0.999929	46.235	40.498	43.088	43	0	1	2	Mtus1, B430010I23Rik	117192, -934	in gene, upstream	MergedReg chr8 #24950	1	1	1	1
25024	8	48755525	48756027	502	4	11.034	9.553	7.743	7.867	-0.13	0.999929	17.422	15.057	14.987	14	0	0	0				MergedReg chr8 #25024	1	1	1	1
25114	8	68529660	68529902	242	1	7.287	4.348	4.371	3.833	-0.13	0.999929	12.731	7.269	6.245	6	0	0	1	Csgalnact1	205365	in gene	MergedReg chr8 #25114	1	0	0	0
25240	8	71660716	71660951	235	1	15.029	9.791	9.01	11	-0.13	0.999929	36.854	22.845	18.734	30	1	0	1	Unc13a	10924	in gene	MergedReg chr8 #25240	1	0	0	0
25254	8	71988344	71988976	632	4	12.932	11.085	10.772	9.75	-0.13	0.999929	26.133	19.21	21.856	19	0	0	1	Cyp4f18	20966	in gene	MergedReg chr8 #25254	1	1	1	1
25288	8	75071959	75072342	383	3	16.249	13.499	13.582	12.75	-0.13	0.999929	38.864	30.114	34.346	26	0	0	1	Tom1	38464	downstream	MergedReg chr8 #25288	1	1	1	0
25343	8	81341630	81342103	473	4	16.796	16.684	14.945	13.667	-0.13	0.999929	24.122	25.96	21.856	21	0	0	0				MergedReg chr8 #25343	1	1	1	1
25346	8	81767280	81768005	725	4	13.11	12.596	11.186	10.696	-0.13	0.999929	26.803	22.326	16.861	22	0	0	1	Inpp4b	52442	in gene	MergedReg chr8 #25346	1	1	1	1
25351	8	82863650	82864707	1057	4	14.011	15.529	13.625	13.212	-0.13	0.999929	28.813	28.556	27.476	29	1	1	1	Rnf150	822	in gene	MergedReg chr8 #25351	1	1	1	1
25622	8	104570571	104571291	720	4	10.264	11.918	9.31	10.524	-0.13	0.999929	22.782	25.441	16.861	21	0	0	0				MergedReg chr8 #25622	1	1	1	1
25623	8	104591246	104592066	820	4	21.391	20.249	18.494	18.769	-0.13	0.999929	35.514	34.786	34.97	39	1	1	2	Pdp2, Cdh16	188, 32740	in gene, downstream	MergedReg chr8 #25623	1	1	1	1
25708	8	107403057	107403553	496	3	12.354	11.52	9.523	11.438	-0.13	0.999929	23.452	21.806	16.861	17	0	1	2	Nqo1, Nob1	-100, 21733	upstream, downstream	MergedReg chr8 #25708	1	1	0	1
25819	8	116992166	116992648	482	3	15.59	16.407	15.695	11.333	-0.13	0.999929	26.803	29.075	25.603	21	0	1	2	Gcsh, Pkd1l2	1042, 90042	in gene, downstream	MergedReg chr8 #25819	1	1	1	0
25830	8	117348456	117348906	450	3	8.137	8.604	7.895	4.786	-0.13	0.999929	13.401	14.538	14.363	12	0	0	1	Cmip	91662	in gene	MergedReg chr8 #25830	1	1	1	0
25892	8	120685870	120686209	339	1	11.757	11.564	10.105	7.727	-0.13	0.999929	21.442	16.614	21.232	15	0	0	0				MergedReg chr8 #25892	1	0	0	0
25958	8	122805436	122805797	361	1	8.488	8.177	7.806	6.833	-0.13	0.999929	14.742	11.422	14.363	12	0	0	1	Acsf3	30111	in gene	MergedReg chr8 #25958	1	0	0	0
26021	8	124947929	124948711	782	4	18.279	19.107	16.661	18	-0.13	0.999929	38.194	42.575	46.835	44	1	1	1	Egln1	934	in gene	MergedReg chr8 #26021	1	1	1	1
26088	9	6668291	6668670	379	4	14.193	12.13	8.742	12.545	-0.13	0.999929	31.493	27.518	13.114	23	0	0	0				MergedReg chr9 #26088	1	1	1	1
26114	9	10904649	10905157	508	4	8.627	8.697	7.337	7.062	-0.13	0.999929	18.092	17.134	12.489	13	0	1	1	Cntn5	-128	upstream	MergedReg chr9 #26114	1	1	1	1
26211	9	21029443	21029698	255	1	18.259	16.16	13.894	15.875	-0.13	0.999929	30.823	28.037	21.856	29	0	2	5	Icam1, Icam4, Icam5, Mir1900, LOC101055759	13610, 197, -2468, 2758, 8212	downstream, in gene, upstream, downstream, downstream	MergedReg chr9 #26211	1	0	0	0
26242	9	21633069	21633363	294	1	6.85	8.177	6.01	5.375	-0.13	0.999929	12.061	12.98	8.742	11	0	0	1	Smarca4	17047	in gene	MergedReg chr9 #26242	0	1	0	0
26275	9	23177560	23177820	260	1	7.203	4.413	3.591	3.125	-0.13	0.999929	11.391	9.346	5.62	6	0	0	0				MergedReg chr9 #26275	1	0	0	0
26420	9	37750462	37750993	531	2	6.109	4.705	3.012	4.882	-0.13	0.999929	14.072	8.826	5.62	11	0	0	1	Olfr874	4591	downstream	MergedReg chr9 #26420	1	1	0	0
26431	9	40358336	40358819	483	4	10.47	8.405	7.767	7.25	-0.13	0.999929	23.452	12.98	11.865	14	0	0	1	Gramd1b	97187	in gene	MergedReg chr9 #26431	1	1	1	1
26705	9	57640208	57640740	532	4	28.34	27.06	25.603	23.588	-0.13	0.999929	42.214	43.094	43.088	43	0	0	1	Csk	4706	in gene	MergedReg chr9 #26705	1	1	1	1
26710	9	57696283	57696798	515	2	8.041	6.944	6.518	6.375	-0.13	0.999929	12.731	10.384	11.865	10	0	0	1	Cyp1a1	8612	in gene	MergedReg chr9 #26710	1	1	0	0
26730	9	58216590	58216850	260	1	11.726	10.773	8.274	10	-0.13	0.999929	26.133	19.73	15.612	21	0	0	1	Pml	33066	downstream	MergedReg chr9 #26730	1	0	0	0
26895	9	67632491	67633469	978	4	14.004	14.278	13.384	10.5	-0.13	0.999929	31.493	30.114	27.476	23	1	0	0				MergedReg chr9 #26895	1	1	1	1
27036	9	80196326	80196591	265	1	6.784	8.826	6.557	4.375	-0.13	0.999929	11.391	17.653	13.114	9	0	0	1	Myo6	31424	in gene	MergedReg chr9 #27036	0	1	0	0
27044	9	83098658	83099416	758	2	7.021	6.953	5.865	5.696	-0.13	0.999929	17.422	17.653	10.616	10	0	0	0				MergedReg chr9 #27044	1	1	0	0
27088	9	88241518	88241991	473	4	31.315	26.306	23.855	25.4	-0.13	0.999929	73.037	63.862	54.953	59	0	0	0				MergedReg chr9 #27088	1	1	1	1
27108	9	89793181	89793460	279	1	12.955	7.593	6.8	9	-0.13	0.999929	26.133	16.095	13.114	19	0	0	1	Mir184	9008	downstream	MergedReg chr9 #27108	1	0	0	0
27204	9	99730022	99730639	617	4	12.484	9.947	8.545	10.158	-0.13	0.999929	38.864	25.441	26.852	27	0	0	0				MergedReg chr9 #27204	1	1	1	1
27250	9	103692606	103693223	617	4	20.538	19.184	17.891	16.75	-0.13	0.999929	33.504	31.671	29.35	29	0	0	1	Tmem108	68923	in gene	MergedReg chr9 #27250	1	1	1	1
27282	9	106371694	106372006	312	1	14.339	14.33	12.239	12.3	-0.13	0.999929	22.112	25.441	21.856	22	0	0	1	Dusp7	3218	in gene	MergedReg chr9 #27282	1	0	0	0
27345	9	108065571	108065852	281	1	19.348	18.432	15.612	14	-0.13	0.999929	44.225	40.498	29.35	30	0	0	2	Rnf123, Amigo3	13664, 12552	in gene, downstream	MergedReg chr9 #27345	0	1	0	0
27604	9	124268010	124268234	224	1	10.434	8.381	7.226	4.857	-0.13	0.999929	14.072	10.903	8.118	6	0	0	0				MergedReg chr9 #27604	1	0	0	0
27643	X	8132009	8132819	810	4	16.082	15.514	15.387	12.28	-0.13	0.999929	36.184	35.306	38.717	32	0	1	2	Wdr13, Rbm3	444, 13388	in gene, downstream	MergedReg chrX #27643	1	1	1	1
27774	X	48343541	48343991	450	1	15.46	13.017	13.961	10.643	-0.13	0.999929	32.833	29.075	32.472	18	1	1	1	Bcorl1	2408	in gene	MergedReg chrX #27774	1	0	0	0
27807	X	53669426	53669673	247	1	10.135	9.67	8.475	8.25	-0.13	0.999929	20.772	17.653	19.358	17	1	1	1	Cxx1b	859	in gene	MergedReg chrX #27807	0	1	0	0
27833	X	60547174	60547629	455	4	10.53	11.867	8.519	9.429	-0.13	0.999929	18.762	24.922	14.987	19	1	1	1	Gm715	-613	upstream	MergedReg chrX #27833	1	1	1	1
27855	X	71311032	71311439	407	3	5.103	5.711	5.204	2.833	-0.13	0.999929	14.072	13.499	10.616	8	0	0	1	Mtm1	100468	in gene	MergedReg chrX #27855	1	1	1	0
27922	X	77796346	77796721	375	4	14.183	13.326	9.835	12.5	-0.13	0.999929	21.442	23.883	15.612	20	0	1	1	Prkx	-573	upstream	MergedReg chrX #27922	1	1	1	1
27940	X	93286177	93286932	755	4	23.802	23.748	22.318	22.261	-0.13	0.999929	50.255	53.478	49.333	50	1	1	1	Arx	-92	upstream	MergedReg chrX #27940	1	1	1	1
28008	X	101929188	101929593	405	1	3.574	5.711	3.383	3	-0.13	0.999929	5.361	7.269	5.62	5	0	0	1	Nhsl2	80005	in gene	MergedReg chrX #28008	0	1	0	0
28018	X	102251658	102252470	812	3	9.059	8.868	8.368	7.76	-0.13	0.999929	18.762	19.73	24.354	16	1	2	2	Cited1, Gm14858	-295, -587	upstream, upstream	MergedReg chrX #28018	1	1	1	0
28026	X	103447367	103448066	699	4	11.604	10.479	10.247	7.455	-0.13	0.999929	18.762	15.576	18.11	13	1	0	1	Tsix	16199	in gene	MergedReg chrX #28026	1	1	1	1
28082	X	133656034	133656668	634	3	7.23	5.575	5.85	4.895	-0.13	0.999929	12.731	10.903	13.114	11	0	0	1	Pcdh19	32642	in gene	MergedReg chrX #28082	1	1	1	0
28140	X	139774520	139774762	242	1	5.935	7.702	3.513	2.833	-0.13	0.999929	12.731	14.018	8.118	4	0	0	1	Ripply1	7712	downstream	MergedReg chrX #28140	0	1	0	0
28141	X	139807818	139808275	457	2	6.509	6.268	4.862	4.455	-0.13	0.999929	12.061	15.057	10.616	12	0	0	1	Cldn2	7238	in gene	MergedReg chrX #28141	1	1	0	0
28205	X	152146330	152146592	262	1	9.307	11.249	7.077	9.667	-0.13	0.999929	13.401	20.249	9.991	13	0	1	1	Iqsec2	2193	in gene	MergedReg chrX #28205	0	1	0	0
28244	X	159627196	159628278	1082	4	13.145	12.827	12.016	12	-0.13	0.999929	24.793	23.883	20.607	26	1	1	1	Sh3kbp1	329	in gene	MergedReg chrX #28244	1	1	1	1
11	1	4914565	4914817	252	1	10.721	7.918	5.386	7.5	-0.12	0.999929	20.772	21.287	9.367	11	0	0	1	Rgs20	155594	in gene	MergedReg chr1 #11	1	0	0	0
25	1	7139364	7139654	290	3	14.146	10.326	9.367	9.556	-0.12	0.999929	22.112	15.576	14.363	17	0	0	1	Pcmtd1	50589	in gene	MergedReg chr1 #25	1	1	0	1
29	1	8410653	8410936	283	2	5.212	5.48	3.955	2.875	-0.12	0.999929	10.051	9.865	8.118	6	0	0	1	Sntg1	888936	in gene	MergedReg chr1 #29	1	1	0	0
49	1	10024108	10024503	395	1	6.142	4.24	4.059	3.083	-0.12	0.999929	11.391	7.788	6.245	5	0	0	1	Cops5	13593	downstream	MergedReg chr1 #49	1	0	0	0
62	1	11458342	11458802	460	2	5.839	5.526	3.435	5.5	-0.12	0.999929	12.731	10.384	5.62	10	0	0	1	A830018L16Rik	44467	in gene	MergedReg chr1 #62	1	1	0	0
92	1	16519728	16520147	419	4	20.154	18.292	13.834	19.154	-0.12	0.999929	35.514	29.075	22.481	33	1	1	1	Stau2	-635	upstream	MergedReg chr1 #92	1	1	1	1
107	1	19973278	19973731	453	2	8.8	7.477	6.917	7.929	-0.12	0.999929	22.782	18.691	14.987	18	0	0	0				MergedReg chr1 #107	1	1	0	0
121	1	21076109	21076430	321	3	23.922	21.599	22.231	16.4	-0.12	0.999929	34.844	28.556	35.594	27	0	0	1	Tram2	2956	in gene	MergedReg chr1 #121	1	1	1	0
222	1	36262158	36262472	314	1	10.252	8.203	6.932	5	-0.12	0.999929	16.752	16.095	13.738	9	0	0	1	Neurl3	11110	downstream	MergedReg chr1 #222	1	0	0	0
341	1	44119888	44120295	407	4	43.348	43.373	37.66	41.538	-0.12	0.999929	79.068	74.246	68.691	75	0	2	2	Kdelc1, Bivm	-1318, 123	upstream, in gene	MergedReg chr1 #341	1	1	1	1
372	1	52578320	52578807	487	4	9.515	7.373	6.161	7.067	-0.12	0.999929	20.772	15.576	13.114	13	0	0	0				MergedReg chr1 #372	1	1	1	1
388	1	53823543	53824203	660	4	10.115	9.049	8.772	7.667	-0.12	0.999929	24.122	21.287	20.607	20	0	0	1	Hecw2	371161	in gene	MergedReg chr1 #388	1	1	1	1
408	1	55383279	55383585	306	1	8.845	6.334	6.453	5.1	-0.12	0.999929	15.412	12.461	13.114	10	0	0	0				MergedReg chr1 #408	1	0	0	0
518	1	67061396	67061889	493	4	13.611	12.876	9.325	13.467	-0.12	0.999929	35.514	31.152	26.227	33	0	0	0				MergedReg chr1 #518	1	1	1	1
634	1	82287019	82287712	693	4	28.265	26.574	27.505	23.454	-0.12	0.999929	49.585	38.94	41.215	39	0	1	2	Irs1, Gm19537	4074, -2117	in gene, upstream	MergedReg chr1 #634	1	1	1	1
646	1	82987692	82988339	647	2	8.464	6.204	5.901	6.111	-0.12	0.999929	18.092	15.057	16.236	14	0	0	0				MergedReg chr1 #646	1	1	0	0
674	1	86038472	86038972	500	4	12.419	10.869	9.575	10.733	-0.12	0.999929	22.112	21.287	18.11	23	0	1	2	Spata3, 2810459M11Rik	16780, -7141	downstream, upstream	MergedReg chr1 #674	1	1	1	1
715	1	88094902	88095184	282	1	9.381	9.057	8.664	5.5	-0.12	0.999929	18.092	19.21	16.861	10	0	1	5	Ugt1a10, Ugt1a9, LOC101056167, Ugt1a7c, Ugt1a6b	39632, 24264, 7176, 42, -8214	in gene, in gene, downstream, in gene, upstream	MergedReg chr1 #715	1	0	0	0
731	1	89566669	89566903	234	1	12.348	8.604	9.545	9.143	-0.12	0.999929	20.772	11.942	15.612	13	0	0	1	Agap1	111975	in gene	MergedReg chr1 #731	1	0	0	0
816	1	95667218	95668092	874	4	20.847	21.537	20.492	17.963	-0.12	0.999929	42.884	50.882	46.21	43	1	1	1	St8sia4	-61	upstream	MergedReg chr1 #816	1	1	1	1
869	1	112416492	112417107	615	4	16.046	9.947	11.207	10.21	-0.12	0.999929	36.184	20.249	23.73	20	1	0	0				MergedReg chr1 #869	1	1	1	1
1145	1	137900506	137900999	493	4	13.527	15.316	12.762	13.062	-0.12	0.999929	24.793	27.518	21.856	25	0	1	1	Gm4258	2154	in gene	MergedReg chr1 #1145	1	1	1	1
1348	1	166160611	166160994	383	2	9.625	10.471	7.91	9.083	-0.12	0.999929	23.452	23.883	18.734	21	0	0	1	Gpa33	30342	in gene	MergedReg chr1 #1348	1	1	0	0
1356	1	167269857	167270158	301	3	12.731	10.499	9.714	9.778	-0.12	0.999929	18.762	16.614	16.236	14	0	0	1	Uck2	15120	in gene	MergedReg chr1 #1356	1	1	0	1
1360	1	167349677	167350514	837	4	40.952	41.896	39.749	36.577	-0.12	0.999929	112.572	100.206	98.041	112	1	1	1	Aldh9a1	104	in gene	MergedReg chr1 #1360	1	1	1	1
1362	1	167393506	167394630	1124	4	28.545	30.485	27.109	28.029	-0.12	0.999929	83.759	81.515	69.94	88	1	1	1	Mgst3	-271	upstream	MergedReg chr1 #1362	1	1	1	1
1396	1	170907651	170908117	466	3	8.232	8.53	6.557	7.357	-0.12	0.999929	16.082	16.095	14.363	16	1	0	2	Fcrlb, Fcrla	5057, 19699	in gene, downstream	MergedReg chr1 #1396	1	1	1	0
1398	1	171044351	171044926	575	4	16.789	15.201	14.71	13.167	-0.12	0.999929	36.184	28.556	31.848	27	0	0	1	Fcgr3	14765	downstream	MergedReg chr1 #1398	1	1	1	1
1549	1	181272849	181273181	332	3	9.448	6.75	4.121	7.8	-0.12	0.999929	16.752	15.057	8.118	15	0	0	0				MergedReg chr1 #1549	1	1	0	1
1714	1	195176466	195176831	365	3	10.234	8.118	7.948	8.5	-0.12	0.999929	19.432	12.98	12.489	16	0	2	2	Cr2, LOC101055813	67, -5669	in gene, upstream	MergedReg chr1 #1714	1	0	1	1
1720	10	3863321	3864356	1035	4	10.518	12.052	9.859	9.545	-0.12	0.999929	30.153	26.998	25.603	23	0	0	1	Plekhg1	123461	in gene	MergedReg chr10 #1720	1	1	1	1
1751	10	7390503	7391880	1377	4	11.609	13.282	12.344	10.698	-0.12	0.999929	22.782	33.748	29.35	25	1	0	0				MergedReg chr10 #1751	1	1	1	1
1820	10	14391146	14391473	327	3	10.453	10.672	6.432	9	-0.12	0.999929	24.122	22.326	15.612	23	0	0	0				MergedReg chr10 #1820	1	0	1	1
1849	10	18545716	18546324	608	4	31.599	28.993	25.537	29.421	-0.12	0.999929	69.687	60.227	51.206	57	0	1	1	Hebp2	56	in gene	MergedReg chr10 #1849	1	1	1	1
1854	10	19396680	19397046	366	1	3.838	4.248	3.009	3.875	-0.12	0.999929	11.391	13.499	8.118	8	0	0	0				MergedReg chr10 #1854	0	1	0	0
1879	10	21605061	21605441	380	3	9.939	9	7.129	7.667	-0.12	0.999929	18.092	15.576	13.738	17	0	0	1	1700020N01Rik	12106	in gene	MergedReg chr10 #1879	1	1	0	1
1885	10	22158427	22158681	254	1	7.622	6.23	4.605	5.5	-0.12	0.999929	14.742	11.942	6.245	8	1	0	1	E030030I06Rik	-9284	upstream	MergedReg chr10 #1885	1	0	0	0
1954	10	30810323	30811079	756	4	9.632	8.805	8.288	9.826	-0.12	0.999929	30.153	22.845	21.232	29	0	1	1	Ncoa7	-7594	upstream	MergedReg chr10 #1954	1	1	1	1
1998	10	39612943	39613631	688	4	13.88	14.439	12.668	10.524	-0.12	0.999929	23.452	24.922	21.856	17	0	1	2	Traf3ip2, E130307A14Rik	353, 118720	in gene, downstream	MergedReg chr10 #1998	1	1	1	1
2023	10	41288777	41289066	289	1	8.562	9.865	5.204	8.333	-0.12	0.999929	13.401	18.691	6.869	14	0	0	1	Fig4	14320	in gene	MergedReg chr10 #2023	0	1	0	0
2095	10	51235541	51236006	465	4	18.092	17.03	11.448	19.467	-0.12	0.999929	39.534	33.748	24.354	41	0	0	0				MergedReg chr10 #2095	1	1	1	1
2142	10	57631816	57632584	768	4	14.909	13.932	13.712	12.333	-0.12	0.999929	36.184	25.96	31.848	36	1	1	1	Pkib	219	in gene	MergedReg chr10 #2142	1	1	1	1
2178	10	60191849	60192140	291	2	11.466	10.846	9.506	6.667	-0.12	0.999929	20.102	15.057	15.612	11	0	0	1	Chst3	27266	in gene	MergedReg chr10 #2178	1	1	0	0
2192	10	60781333	60781738	405	1	5.416	8.787	6.101	3.846	-0.12	0.999929	10.051	16.095	9.991	7	0	0	1	Unc5b	50046	in gene	MergedReg chr10 #2192	0	1	0	0
2204	10	61496006	61496382	376	1	10.599	8.874	8.061	8.818	-0.12	0.999929	18.762	18.172	13.738	16	0	0	1	Lrrc20	20361	in gene	MergedReg chr10 #2204	1	0	0	0
2235	10	62865225	62865873	648	4	30.354	25.752	23.386	27.25	-0.12	0.999929	73.708	68.016	59.324	70	0	0	1	Tet1	14465	in gene	MergedReg chr10 #2235	1	1	1	1
2249	10	63428702	63428953	251	1	7.957	10.189	8.118	6.75	-0.12	0.999929	12.061	15.576	12.489	10	0	2	2	Gm7075, Ctnna3	-7075, -1271	upstream, upstream	MergedReg chr10 #2249	0	1	0	0
2296	10	70173219	70173527	308	2	10.87	11.307	8.257	10	-0.12	0.999929	23.452	22.326	13.114	21	0	0	1	Ccdc6	76252	in gene	MergedReg chr10 #2296	1	1	0	0
2301	10	70520418	70521302	884	4	11.887	10.172	10.708	8.481	-0.12	0.999929	26.803	19.73	16.861	16	0	0	1	Fam13c	80192	in gene	MergedReg chr10 #2301	1	1	1	1
2310	10	71339088	71339486	398	4	14.183	12.591	10.2	12.083	-0.12	0.999929	22.782	17.134	16.236	20	0	0	2	Cisd1, Ipmk	5562, -8506	in gene, upstream	MergedReg chr10 #2310	1	1	1	1
2375	10	77021492	77021881	389	2	8.655	7.485	6.505	6.167	-0.12	0.999929	16.752	14.018	16.861	11	0	0	1	Gm10787	9691	in gene	MergedReg chr10 #2375	1	1	0	0
2399	10	77912576	77912990	414	2	8.453	7.269	5.428	6.538	-0.12	0.999929	14.742	9.865	9.991	11	0	0	1	Trpm2	57089	in gene	MergedReg chr10 #2399	1	1	0	0
2417	10	78329366	78329740	374	1	6.98	5.711	6.817	3.636	-0.12	0.999929	12.061	12.98	13.114	10	0	0	1	Agpat3	22147	in gene	MergedReg chr10 #2417	1	0	0	0
2494	10	80196455	80196740	285	1	8.339	5.538	4.579	4.333	-0.12	0.999929	12.731	9.865	6.869	7	0	0	1	Efna2	17115	downstream	MergedReg chr10 #2494	1	0	0	0
2532	10	80757685	80758125	440	4	20.82	17.542	16.727	18.786	-0.12	0.999929	46.905	38.421	35.594	43	0	1	1	Dot1l	2699	in gene	MergedReg chr10 #2532	1	1	1	1
2595	10	81633457	81634058	601	4	23.558	24.293	22.251	22.21	-0.12	0.999929	51.595	58.67	55.577	58	0	1	2	Sirt6, Ankrd24	-6149, 5217	upstream, in gene	MergedReg chr10 #2595	1	1	1	1
2613	10	82826833	82827081	248	1	6.126	7.853	3.825	5.25	-0.12	0.999929	10.721	12.98	6.869	10	0	1	2	1700028I16Rik, Txnrd1	14834, -6994	downstream, upstream	MergedReg chr10 #2613	0	1	0	0
2627	10	83533541	83534310	769	4	15.467	13.78	13.166	13.083	-0.12	0.999929	41.544	34.786	34.346	32	0	1	2	Aldh1l2, A230046K03Rik	215, -10016	in gene, upstream	MergedReg chr10 #2627	1	1	1	1
2635	10	84411419	84411652	233	1	10.972	9.151	7.806	6.25	-0.12	0.999929	18.092	11.942	9.367	9	0	0	1	Nuak1	28936	in gene	MergedReg chr10 #2635	1	0	0	0
2827	10	108446291	108446888	597	3	8.358	7.351	6.771	5.737	-0.12	0.999929	16.082	16.614	19.358	13	0	0	0				MergedReg chr10 #2827	1	1	1	0
2903	10	118103174	118103639	465	4	23.261	17.282	17.53	17	-0.12	0.999929	36.184	25.441	26.227	21	0	0	0				MergedReg chr10 #2903	1	1	1	1
2909	10	118594648	118595181	533	4	10.524	7.849	9.514	5.765	-0.12	0.999929	18.092	15.057	18.11	9	0	0	0				MergedReg chr10 #2909	1	1	1	1
2956	10	122887731	122888050	319	2	14.339	14.953	13.364	13.3	-0.12	0.999929	25.463	22.326	24.979	22	0	0	1	Ppm1h	209128	in gene	MergedReg chr10 #2956	1	1	0	0
2981	10	126502098	126502738	640	3	8.443	6.879	7.337	5.1	-0.12	0.999929	13.401	10.384	13.738	9	0	0	0				MergedReg chr10 #2981	1	0	1	1
3034	10	128091151	128091521	370	1	13.96	13.672	12.906	13.167	-0.12	0.999929	26.803	26.479	26.227	24	0	1	3	Atp5b, Mir677, Baz2a	8029, 6050, -1447	downstream, downstream, upstream	MergedReg chr10 #3034	0	1	0	0
3189	11	6476154	6476380	226	1	14.072	14.167	11.24	11	-0.12	0.999929	26.803	33.229	22.481	19	0	1	1	Purb	-191	upstream	MergedReg chr11 #3189	1	0	0	0
3257	11	16592918	16593282	364	4	19.376	14.235	13.27	16	-0.12	0.999929	28.813	17.134	18.734	22	0	0	0				MergedReg chr11 #3257	1	1	1	1
3290	11	20112269	20113634	1365	4	21.738	22.676	19.649	21.349	-0.12	0.999929	57.626	58.151	53.08	52	1	1	1	Actr2	0	in gene	MergedReg chr11 #3290	1	1	1	1
3388	11	30471722	30472370	648	4	18.125	17.212	17.048	14.75	-0.12	0.999929	44.225	32.191	38.717	33	0	1	1	4930505A04Rik	-217	upstream	MergedReg chr11 #3388	1	1	1	1
3396	11	31169187	31169909	722	4	12.853	10.644	11.07	10.762	-0.12	0.999929	40.874	29.075	32.472	36	0	0	0				MergedReg chr11 #3396	1	1	1	1
3477	11	35833781	35834678	897	4	21.825	25.348	22.035	20.857	-0.12	0.999929	43.554	45.171	39.341	41	1	1	2	Rars, Wwc1	299, 145860	in gene, downstream	MergedReg chr11 #3477	1	1	1	1
3669	11	53470073	53470478	405	2	9.536	8.028	6.485	6.846	-0.12	0.999929	14.742	13.499	11.24	13	0	1	3	Shroom1, Gm9837, Sowaha	13070, 198, 9920	downstream, in gene, downstream	MergedReg chr11 #3669	1	1	0	0
3717	11	57727524	57728086	562	3	10.8	10.812	8.338	9.529	-0.12	0.999929	22.112	20.249	17.485	20	0	0	1	Galnt10	82363	in gene	MergedReg chr11 #3717	1	1	0	1
3718	11	57774219	57774460	241	1	8.137	7.566	4.371	7.571	-0.12	0.999929	16.752	18.172	8.742	15	0	0	1	Galnt10	128897	in gene	MergedReg chr11 #3718	1	0	0	0
3734	11	58214701	58215317	616	4	23.029	21.533	19.523	21.263	-0.12	0.999929	44.225	47.247	40.59	40	0	1	2	Igtp, Irgm2	15453, 32	downstream, in gene	MergedReg chr11 #3734	1	1	1	1
3738	11	58329965	58331811	1846	4	25.809	26.175	26.949	22.316	-0.12	0.999929	88.449	100.206	94.294	83	1	2	2	Zfp672, Sh3bp5l	-549, 170	upstream, in gene	MergedReg chr11 #3738	1	1	1	1
3845	11	61597473	61597755	282	1	6.952	6.166	3.122	5.375	-0.12	0.999929	9.381	8.826	5.62	10	0	0	0				MergedReg chr11 #3845	1	0	0	0
3884	11	63131447	63131854	407	2	11.7	12.541	10.472	9.154	-0.12	0.999929	22.782	20.249	19.983	19	1	1	1	Pmp22	140	in gene	MergedReg chr11 #3884	1	1	0	0
3997	11	70239088	70240219	1131	5	25.52	26.435	24.872	23.114	-0.12	0.999929	64.327	59.708	53.704	62	1	2	6	Bcl6b, Mir497, Mir195, 0610010K14Rik, Rnasek, Alox12	-9855, 4936, 4611, -1739, 199, 15688	upstream, downstream, downstream, upstream, in gene, downstream	MergedReg chr11 #3997	1	1	1	1
4008	11	70586691	70586938	247	1	7.562	8.159	6.691	6.571	-0.12	0.999929	11.391	9.346	9.367	10	0	0	1	Mink1	23933	in gene	MergedReg chr11 #4008	0	1	0	0
4285	11	83065146	83065636	490	1	7.496	6.847	6.05	5.125	-0.12	0.999929	11.391	10.384	9.991	8	0	1	1	Slfn2	279	in gene	MergedReg chr11 #4285	0	1	0	0
4391	11	88187536	88187970	434	2	17.374	13.611	14.675	11.214	-0.12	0.999929	41.544	34.267	39.966	28	0	0	1	Cuedc1	88607	in gene	MergedReg chr11 #4391	1	1	0	0
4421	11	90417796	90418316	520	4	12.983	13.305	10.811	11.312	-0.12	0.999929	23.452	30.633	26.227	20	1	0	0				MergedReg chr11 #4421	1	1	1	1
4897	11	114051191	114051589	398	2	8.917	6.79	7.061	7.5	-0.12	0.999929	17.422	11.422	13.114	19	0	0	1	Sdk2	14561	in gene	MergedReg chr11 #4897	1	0	1	0
4976	11	116296909	116297438	529	2	9.632	9.216	8.118	7.687	-0.12	0.999929	20.772	16.095	13.738	16	0	0	1	Exoc7	9565	in gene	MergedReg chr11 #4976	1	1	0	0
5255	12	11351049	11351309	260	1	14.909	10.838	10.85	8.875	-0.12	0.999929	25.463	18.691	24.354	15	0	0	1	Vsnl1	85470	in gene	MergedReg chr12 #5255	1	0	0	0
5296	12	17621580	17621955	375	1	7.203	5.495	4.631	4.583	-0.12	0.999929	11.391	9.346	7.494	7	0	0	0				MergedReg chr12 #5296	1	0	0	0
5310	12	20920015	20921739	1724	4	34.645	32.489	30.379	33.815	-0.12	0.999929	75.718	71.131	71.813	82	1	0	0				MergedReg chr12 #5310	1	1	1	1
5393	12	30036740	30037022	282	1	13.15	9.67	11.084	7.875	-0.12	0.999929	17.422	15.057	14.987	12	0	0	0				MergedReg chr12 #5393	1	0	0	0
5395	12	30160564	30160799	235	1	6.509	4.97	3.122	4	-0.12	0.999929	10.721	7.269	4.996	5	0	0	0				MergedReg chr12 #5395	1	0	0	0
5428	12	32952414	32952721	307	1	16.685	14.018	11.678	13.5	-0.12	0.999929	27.473	30.114	17.485	27	0	2	2	4933406C10Rik, Sypl	1222, -1378	in gene, upstream	MergedReg chr12 #5428	1	0	0	0
5439	12	33388675	33389100	425	4	13.092	13.579	9.607	12.692	-0.12	0.999929	30.153	30.114	18.734	25	0	1	1	Efcab10	-5967	upstream	MergedReg chr12 #5439	1	1	1	1
5451	12	34663186	34663446	260	1	10.219	8.177	7.181	6.625	-0.12	0.999929	19.432	16.095	14.363	15	0	0	0				MergedReg chr12 #5451	1	0	0	0
5468	12	37880487	37881230	743	4	17.975	18.127	16.182	16.956	-0.12	0.999929	35.514	34.267	31.848	34	0	1	1	Dgkb	153	in gene	MergedReg chr12 #5468	1	1	1	1
5503	12	45137593	45138120	527	2	5.676	5.253	2.623	6.6	-0.12	0.999929	10.721	12.461	5.62	12	0	0	0				MergedReg chr12 #5503	1	1	0	0
5604	12	59040085	59040718	633	4	8.979	6.905	6.935	6.158	-0.12	0.999929	25.463	21.287	19.358	13	0	0	1	Trappc6b	21060	downstream	MergedReg chr12 #5604	1	1	1	1
5624	12	65401932	65402453	521	4	19.097	13.24	13.66	13.375	-0.12	0.999929	50.255	32.71	31.848	37	0	0	0				MergedReg chr12 #5624	1	1	1	1
5699	12	73565140	73565816	676	3	6.277	4.475	4.174	4.25	-0.12	0.999929	16.752	14.018	12.489	8	0	0	0				MergedReg chr12 #5699	1	1	0	1
5786	12	80895106	80895475	369	3	8.406	8.449	4.996	7.182	-0.12	0.999929	18.092	15.576	8.118	12	0	0	0				MergedReg chr12 #5786	1	1	0	1
5978	12	99964394	99966259	1865	7	13.332	14.788	12.586	13.293	-0.12	0.999929	40.874	37.902	36.219	43	2	1	2	Tdp1, Kcnk13	80811, 827	downstream, in gene	MergedReg chr12 #5978	1	1	1	1
5979	12	100099950	100100400	450	3	6.701	8.307	6.066	7.769	-0.12	0.999929	13.401	19.21	11.865	14	0	0	1	Psmc1	-10027	upstream	MergedReg chr12 #5979	1	1	0	1
6242	12	113048068	113048627	559	4	24.28	21.868	21.709	19.118	-0.12	0.999929	40.874	34.267	33.097	37	0	0	1	Pacs2	33839	in gene	MergedReg chr12 #6242	1	1	1	1
6259	12	116077166	116078233	1067	4	21.462	20.123	19.907	19.242	-0.12	0.999929	54.946	57.112	49.957	47	1	1	1	Vipr2	-27	upstream	MergedReg chr12 #6259	1	1	1	1
6284	12	118836765	118837213	448	2	5.217	6.305	4.104	4.143	-0.12	0.999929	8.711	11.942	7.494	8	1	0	1	Sp8	-9340	upstream	MergedReg chr12 #6284	1	1	0	0
6309	13	4110442	4110777	335	4	14.138	9.242	8.305	10.8	-0.12	0.999929	31.493	17.134	13.738	24	0	0	0				MergedReg chr13 #6309	1	1	1	1
6344	13	9846712	9847082	370	4	24.011	19.081	18.786	19	-0.12	0.999929	44.895	34.267	43.712	38	0	0	0				MergedReg chr13 #6344	1	1	1	1
6359	13	12473910	12474176	266	1	15.337	12.288	11.379	9.556	-0.12	0.999929	27.473	24.402	21.856	19	0	0	1	Edaradd	46407	in gene	MergedReg chr13 #6359	0	1	0	0
6360	13	12485754	12486086	332	1	11.879	9.487	8.799	8.727	-0.12	0.999929	30.153	22.326	25.603	19	0	0	1	Edaradd	34530	in gene	MergedReg chr13 #6360	1	0	0	0
6416	13	18948102	18949204	1102	4	23.393	18.645	20.056	19.471	-0.12	0.999929	44.895	29.595	36.219	33	1	1	1	Amph	282	in gene	MergedReg chr13 #6416	1	1	1	1
6448	13	21452782	21453817	1035	4	25.086	23.023	19.768	24.906	-0.12	0.999929	68.347	57.631	55.577	70	0	1	2	Zscan26, Mir1896	428, 8139	in gene, downstream	MergedReg chr13 #6448	1	1	1	1
6479	13	23299161	23300160	999	4	8.543	8.096	7.767	6.062	-0.12	0.999929	18.762	17.134	18.734	18	0	0	0				MergedReg chr13 #6479	1	1	1	0
6498	13	23555973	23556226	253	1	21.358	19.535	16.47	17	-0.12	0.999929	46.235	39.979	34.97	45	0	2	4	LOC101056226, Hist1h4f, Hist1h1d, Hist1h3e	7709, -4456, 1067, 6266	in gene, upstream, in gene, downstream	MergedReg chr13 #6498	1	0	0	0
6520	13	24566045	24566289	244	1	7.287	7.593	5.776	6.375	-0.12	0.999929	11.391	12.461	9.367	10	0	0	0				MergedReg chr13 #6520	1	0	0	0
6537	13	25367620	25368027	407	1	4.355	3.21	2.611	3.222	-0.12	0.999929	9.381	5.711	4.371	5	0	0	0				MergedReg chr13 #6537	1	0	0	0
6568	13	30748904	30749873	969	4	12.821	14.572	11.095	13.8	-0.12	0.999929	35.514	43.613	27.476	40	0	1	1	Irf4	130	in gene	MergedReg chr13 #6568	1	1	1	1
6581	13	32903382	32903757	375	2	12.508	8.87	9.523	7.667	-0.12	0.999929	22.782	17.653	22.481	21	0	1	1	Serpinb1c	-5429	upstream	MergedReg chr13 #6581	1	1	0	0
6599	13	34193602	34193830	228	1	17.23	14.538	12.222	11	-0.12	0.999929	20.102	17.653	14.987	16	0	0	1	Slc22a23	151466	in gene	MergedReg chr13 #6599	1	0	0	0
6698	13	43739802	43740110	308	2	10.805	10.54	6.37	9.7	-0.12	0.999929	14.742	16.614	10.616	17	0	0	0				MergedReg chr13 #6698	0	1	0	1
6956	13	62854614	62854905	291	1	7.892	8.48	7.632	7.444	-0.12	0.999929	16.752	15.576	13.738	16	0	0	2	Fbp2, Fbp1	3611, 33477	in gene, downstream	MergedReg chr13 #6956	0	1	0	0
6993	13	66925005	66925389	384	2	5.137	5.971	4.258	3.455	-0.12	0.999929	11.391	14.018	9.991	5	0	1	2	Mterfd1, Ptdss1	7875, -7633	in gene, upstream	MergedReg chr13 #6993	1	1	0	0
7009	13	67483782	67484484	702	4	31.371	30.562	28.442	28.591	-0.12	0.999929	68.347	60.227	54.953	63	0	1	2	Zfp874b, Zfp58	120, 16389	in gene, downstream	MergedReg chr13 #7009	1	1	1	1
7011	13	67525539	67526367	828	4	38.757	36.822	36.843	32.4	-0.12	0.999929	77.058	71.131	74.936	71	0	1	1	Zfp87	278	in gene	MergedReg chr13 #7011	1	1	1	1
7125	13	76098210	76099181	971	4	50.233	50.64	48.146	46.133	-0.12	0.999929	146.745	140.704	139.88	135	0	2	2	Arsk, Ttc37	-35, -39	upstream, upstream	MergedReg chr13 #7125	1	1	1	1
7150	13	81570348	81570790	442	4	11.678	8.567	7.36	8.857	-0.12	0.999929	24.122	15.576	14.363	17	0	0	1	Gpr98	62575	in gene	MergedReg chr13 #7150	1	1	1	1
7206	13	91370834	91371278	444	3	11.535	11.385	11.285	7.643	-0.12	0.999929	18.092	17.653	19.983	21	0	0	1	A830009L08Rik	17029	in gene	MergedReg chr13 #7206	1	1	1	0
7325	13	100831301	100831614	313	2	16.082	17.191	13.53	14.111	-0.12	0.999929	23.452	25.96	23.73	21	0	1	1	Slc30a5	1970	in gene	MergedReg chr13 #7325	1	1	0	0
7377	13	108315860	108316885	1025	4	17.38	17.491	15.963	15.438	-0.12	0.999929	43.554	44.132	44.961	40	1	1	1	Depdc1b	35	in gene	MergedReg chr13 #7377	1	1	1	1
7447	13	116201358	116201669	311	1	5.361	5.036	3.31	3.9	-0.12	0.999929	14.072	11.942	6.869	6	0	0	0				MergedReg chr13 #7447	0	1	0	0
7502	14	8002665	8003654	989	4	19.41	19.076	18.956	15.839	-0.12	0.999929	55.616	55.555	48.084	42	1	1	2	Dnase1l3, Abhd6	-8977, 257	upstream, in gene	MergedReg chr14 #7502	1	1	1	1
7648	14	24960138	24960370	232	1	8.328	9.791	6.601	8.167	-0.12	0.999929	14.072	16.095	9.367	11	0	0	0				MergedReg chr14 #7648	1	0	0	0
7717	14	31205391	31205885	494	4	18.539	20.941	16.652	17.8	-0.12	0.999929	29.483	33.229	26.227	32	0	2	2	Nisch, Tnnc1	1188, -2674	in gene, upstream	MergedReg chr14 #7717	1	1	1	1
7777	14	34234771	34235459	688	4	20.742	22.373	20.636	18	-0.12	0.999929	78.398	73.207	71.813	64	0	0	2	Syt15, Fam35a	15069, 75388	downstream, downstream	MergedReg chr14 #7777	1	1	1	1
7804	14	36862309	36862556	247	1	8.041	10.013	8.118	6.429	-0.12	0.999929	23.452	21.287	15.612	12	0	0	0				MergedReg chr14 #7804	0	0	1	0
7837	14	43925001	43925780	779	4	24.206	24.489	22.585	22.708	-0.12	0.999929	39.534	42.575	46.21	38	0	1	1	Ear10	-2022	upstream	MergedReg chr14 #7837	1	1	1	1
7962	14	54527507	54527898	391	3	7.817	11.033	9.159	6.75	-0.12	0.999929	12.731	16.614	13.114	12	0	0	0				MergedReg chr14 #7962	1	1	1	0
8102	14	63193321	63193987	666	4	10.306	10.285	8.148	8.952	-0.12	0.999929	18.762	18.691	16.861	17	0	1	2	Neil2, Gata4	-129, 51606	upstream, downstream	MergedReg chr14 #8102	1	1	1	1
8343	14	100461307	100461663	356	3	11.208	11.8	9.878	8	-0.12	0.999929	24.122	19.21	18.734	15	0	0	0				MergedReg chr14 #8343	1	1	1	0
8419	14	117903865	117904139	274	1	5.733	7.038	5.343	4.333	-0.12	0.999929	11.391	10.903	9.991	8	0	0	1	Gpc6	978687	in gene	MergedReg chr14 #8419	0	1	0	0
8422	14	118001082	118002247	1165	4	7.817	7.606	7.351	7.135	-0.12	0.999929	15.412	17.653	14.363	22	0	0	0				MergedReg chr14 #8422	1	1	1	1
8465	14	121279233	121279544	311	2	18.985	22.095	14.016	21.778	-0.12	0.999929	36.184	39.459	27.476	47	0	0	2	Farp1, Stk24	243814, 99842	in gene, downstream	MergedReg chr14 #8465	1	0	0	1
8541	15	8627277	8627568	291	1	11.54	10.903	8.187	9.333	-0.12	0.999929	24.122	20.249	16.861	20	0	0	1	Slc1a3	83385	downstream	MergedReg chr15 #8541	0	1	0	0
8547	15	8781439	8781990	551	3	7.631	7.702	6.175	6.722	-0.12	0.999929	14.742	13.499	15.612	13	0	0	0				MergedReg chr15 #8547	1	1	1	0
8631	15	27485501	27486402	901	4	10.721	10.187	9.539	9.379	-0.12	0.999929	25.463	20.768	24.354	25	0	0	2	Ank, Tiaf2	19274, 6945	in gene, downstream	MergedReg chr15 #8631	1	1	1	1
8636	15	27771630	27771908	278	1	8.264	5.365	5.551	5.375	-0.12	0.999929	11.391	8.307	11.865	10	0	0	1	Trio	254079	in gene	MergedReg chr15 #8636	1	0	0	0
8685	15	34043266	34043552	286	1	14.071	9.692	9.523	10.333	-0.12	0.999929	30.823	21.287	17.485	21	0	0	0				MergedReg chr15 #8685	1	0	0	0
8947	15	69015221	69015574	353	2	8.345	7.127	5.433	6.273	-0.12	0.999929	15.412	13.499	9.367	14	0	0	1	Khdrbs3	86977	in gene	MergedReg chr15 #8947	0	1	1	0
8948	15	70555317	70555658	341	1	5.361	3.965	2.555	3.364	-0.12	0.999929	10.051	6.23	4.996	7	0	0	0				MergedReg chr15 #8948	1	0	0	0
8956	15	72033818	72034357	539	4	9.42	10.048	8.742	6.765	-0.12	0.999929	18.092	18.172	21.856	8	0	1	1	Col22a1	140	in gene	MergedReg chr15 #8956	1	1	1	1
9024	15	75856750	75857555	805	4	9.569	7.996	6.994	7.24	-0.12	0.999929	20.772	18.172	14.987	13	0	1	1	Gsdmd	-5187	upstream	MergedReg chr15 #9024	1	1	1	1
9104	15	77982316	77982653	337	3	11.391	9.346	8.243	7.1	-0.12	0.999929	23.452	20.768	18.11	19	0	0	0				MergedReg chr15 #9104	1	1	1	0
9348	15	86368150	86368396	246	1	10.051	7.853	6.245	9.375	-0.12	0.999929	14.742	11.422	11.24	13	0	0	1	Tbc1d22a	153814	in gene	MergedReg chr15 #9348	1	0	0	0
9578	15	101145400	101145778	378	2	15.244	15.576	13.426	13.083	-0.12	0.999929	28.813	34.786	29.35	26	0	0	1	Acvrl1	17052	downstream	MergedReg chr15 #9578	1	0	1	0
9614	15	102257803	102258471	668	2	8.583	9.593	8.713	7	-0.12	0.999929	19.432	20.768	15.612	15	0	1	1	Rarg	-654	upstream	MergedReg chr15 #9614	0	1	1	0
9645	15	103318057	103318281	224	1	15.029	16.985	14.274	13.571	-0.12	0.999929	18.762	23.883	19.358	20	0	0	2	Gpr84, Zfp385a	-7731, 21917	upstream, in gene	MergedReg chr15 #9645	1	0	0	0
9697	16	4887225	4887619	394	3	15.309	14.018	14.699	10.692	-0.12	0.999929	27.473	22.845	28.101	18	0	2	2	Ubald1, Mgrn1	-7571, 1322	upstream, in gene	MergedReg chr16 #9697	1	1	1	0
9711	16	5146669	5147271	602	4	20.948	21.533	20.081	19.053	-0.12	0.999929	40.874	47.247	43.088	41	0	1	1	Sec14l5	-139	upstream	MergedReg chr16 #9711	1	1	1	1
9718	16	5306723	5307229	506	4	21.666	18.553	18.651	16.6	-0.12	0.999929	52.935	41.536	48.084	42	1	0	0				MergedReg chr16 #9718	1	1	1	1
9829	16	15294917	15295152	235	1	9.19	7.12	6.869	5.571	-0.12	0.999929	12.731	12.461	11.24	10	0	0	0				MergedReg chr16 #9829	1	0	0	0
9835	16	15948407	15948678	271	1	5.435	5.307	4.441	2.556	-0.12	0.999929	8.711	7.269	6.869	3	0	0	1	2310008H04Rik	198291	in gene	MergedReg chr16 #9835	1	0	0	0
9838	16	16104212	16104714	502	4	17.757	14.343	13.348	14.812	-0.12	0.999929	33.504	26.998	24.979	24	0	0	1	2310008H04Rik	42370	in gene	MergedReg chr16 #9838	1	1	1	1
9846	16	16543094	16543424	330	4	11.757	11.847	7.834	9.545	-0.12	0.999929	26.803	21.287	17.485	16	0	0	1	Fgd4	16937	in gene	MergedReg chr16 #9846	1	1	1	1
10246	16	45653842	45654088	246	1	4.607	5.711	2.576	5	-0.12	0.999929	6.031	9.346	5.62	10	0	1	2	BC016579, Tmprss7	153, 39693	in gene, downstream	MergedReg chr16 #10246	0	1	0	0
10277	16	50799555	50799841	286	2	10.647	12.865	8.673	10	-0.12	0.999929	18.762	26.479	21.856	23	0	0	0				MergedReg chr16 #10277	1	0	1	0
10282	16	52243663	52244250	587	3	5.509	4.182	4.198	2.214	-0.12	0.999929	10.051	7.788	7.494	5	0	0	1	Alcam	209041	downstream	MergedReg chr16 #10282	1	1	1	0
10284	16	52443968	52444428	460	4	13.714	9.311	10.075	8.333	-0.12	0.999929	35.514	18.172	22.481	16	0	0	1	Alcam	8799	in gene	MergedReg chr16 #10284	1	1	1	1
10303	16	56852968	56853234	266	1	8.125	5.387	4.527	5.375	-0.12	0.999929	12.061	9.865	9.991	10	0	0	1	Tmem45a	33062	in gene	MergedReg chr16 #10303	1	0	0	0
10457	16	88289495	88290150	655	4	8.264	7.813	6.691	7	-0.12	0.999929	16.082	14.538	11.865	18	1	1	1	Grik1	436	in gene	MergedReg chr16 #10457	1	1	1	1
10485	16	90865684	90866013	329	4	12.53	11.786	8.368	12.9	-0.12	0.999929	24.122	22.845	16.236	29	0	0	1	Eva1c	34989	in gene	MergedReg chr16 #10485	1	1	1	1
10496	16	91314338	91314600	262	1	6.868	8.567	6.401	4.5	-0.12	0.999929	14.742	15.057	11.865	7	0	0	0				MergedReg chr16 #10496	1	0	0	0
10653	17	8371681	8372220	539	2	9.046	10.676	9.289	5.812	-0.12	0.999929	14.072	21.806	17.485	13	0	1	2	T2, Gm16702	-446, 17518	upstream, downstream	MergedReg chr17 #10653	0	1	1	0
10674	17	10334566	10335643	1077	4	15.29	14.491	15.366	11.545	-0.12	0.999929	35.514	33.229	39.341	27	1	0	1	1700110C19Rik	10502	downstream	MergedReg chr17 #10674	1	1	1	1
10692	17	12741290	12741700	410	4	10.927	10.983	9.559	8.769	-0.12	0.999929	15.412	16.095	14.987	16	1	1	2	Igf2r, Airn	28211, 184	in gene, in gene	MergedReg chr17 #10692	1	1	1	1
10713	17	13737554	13737834	280	1	6.85	7.269	3.886	6	-0.12	0.999929	11.391	11.422	8.118	11	0	0	1	Tcte2	23700	in gene	MergedReg chr17 #10713	1	0	0	0
10727	17	14455328	14455705	377	3	8.655	7.831	5.62	6.083	-0.12	0.999929	12.061	10.903	10.616	9	0	0	0				MergedReg chr17 #10727	1	1	0	1
10788	17	21679438	21680248	810	4	43.554	43.925	42.439	40.16	-0.12	0.999929	108.551	110.59	105.534	110	0	0	0				MergedReg chr17 #10788	1	1	1	1
10810	17	23542256	23542518	262	2	12.48	11.682	10.928	7.5	-0.12	0.999929	17.422	20.249	14.363	15	0	0	1	Casp16	13594	downstream	MergedReg chr17 #10810	0	1	1	0
10814	17	23585399	23586709	1310	4	19.448	18.577	18.795	15.512	-0.12	0.999929	54.946	48.286	52.455	44	0	0	1	Zfp13	13433	in gene	MergedReg chr17 #10814	1	1	1	1
10820	17	23654431	23654919	488	1	6.868	4.283	3.864	5.5	-0.12	0.999929	12.731	8.307	6.869	11	0	1	2	Mmp25, Ccdc64b	-9406, -5848	upstream, upstream	MergedReg chr17 #10820	1	0	0	0
10859	17	24494837	24495141	304	1	11.458	10.748	9.929	9.1	-0.12	0.999929	23.452	19.73	14.987	14	0	0	1	Caskin1	6206	in gene	MergedReg chr17 #10859	1	0	0	0
11086	17	31057577	31058215	638	3	7.706	7.502	5.964	7.15	-0.12	0.999929	16.752	13.499	11.24	15	1	1	1	Abcg1	202	in gene	MergedReg chr17 #11086	1	1	0	1
11125	17	32388441	32389068	627	4	11.324	11.396	9.18	11.2	-0.12	0.999929	21.442	25.441	19.983	20	1	1	2	Wiz, Rasal3	685, 14827	in gene, downstream	MergedReg chr17 #11125	1	1	1	1
11269	17	36031528	36032493	965	4	11.883	11.301	9.887	10.862	-0.12	0.999929	24.793	22.326	21.232	18	0	1	3	A930015D03Rik, H2-T23, H2-T22	37506, 691, 10692	in gene, in gene, downstream	MergedReg chr17 #11269	1	1	1	1
11304	17	37211404	37211800	396	3	6.254	7.961	5.828	5.917	-0.12	0.999929	11.391	11.422	9.991	14	0	1	1	Olfr95	249	in gene	MergedReg chr17 #11304	1	1	0	1
11391	17	46496638	46497192	554	4	10.312	11.682	9.367	10	-0.12	0.999929	19.432	20.768	16.236	20	1	1	3	Ttbk1, Dnph1, Cul9	-9240, 126, 49473	upstream, in gene, downstream	MergedReg chr17 #11391	1	1	1	1
11412	17	46832008	46832567	559	4	10.485	8.277	7.347	7.176	-0.12	0.999929	25.463	19.21	13.114	17	0	1	1	Gltscr1l	-874	upstream	MergedReg chr17 #11412	1	1	1	1
11584	17	57250516	57250845	329	1	19.7	22.274	19.358	20.2	-0.12	0.999929	30.153	35.825	31.223	31	1	2	2	Gpr108, Trip10	-3039, 1229	upstream, in gene	MergedReg chr17 #11584	0	1	0	0
11590	17	58909222	58909515	293	4	11.466	12.172	9.991	10.125	-0.12	0.999929	22.112	22.326	18.734	18	0	0	1	2610034M16Rik	82007	in gene	MergedReg chr17 #11590	1	1	1	1
[truncated: 26,307 more rows]
